# Supplementary material for: Development of a data-driven approach to Adverse Outcome Pathway network generation: a case study on the EATS-modalities
Source: Front Toxicol. 2023 May 9;5:1183824. doi: 10.3389/ftox.2023.1183824 (PMC10203404; doi:10.3389/ftox.2023.1183824)
Supplement: Supplementary file 1 [file DataSheet1.ZIP]

Archive with 9 entries (6 files):
- Supplementary data/
- Supplementary data/Data 2021-07-04/
- Supplementary data/Data 2021-07-04/aop_ke_ec.tsv
- Supplementary data/Data 2021-07-04/aop_ke_ker.tsv
- Supplementary data/Data 2021-07-04/aop_ke_mie_ao.tsv
- Supplementary data/Data 2023-02-10/
- Supplementary data/Data 2023-02-10/aop_ke_ec.tsv
- Supplementary data/Data 2023-02-10/aop_ke_ker.tsv
- Supplementary data/Data 2023-02-10/aop_ke_mie_ao.tsv
