# Supplementary material for: Development of a data-driven approach to Adverse Outcome Pathway network generation: a case study on the EATS-modalities
Source: Front Toxicol. 2023 May 9;5:1183824. doi: 10.3389/ftox.2023.1183824 (PMC10203404; doi:10.3389/ftox.2023.1183824)
Supplement: Supplementary file 1 [file DataSheet1.ZIP › Supplementary data/Data 2021-07-04/aop_ke_ec.tsv]

Aop:1	Event:142	increased				MESH	D006965	hyperplasia
Aop:1	Event:334	increased				MESH	D006528	hepatocellular carcinoma
Aop:1	Event:57	increased				GO	GO:0008283	cell proliferation
Aop:3	Event:887	decreased	PR	PR:000031316	NADH-ubiquinone oxidoreductase chain 1	GO	GO:0008137	NADH dehydrogenase (ubiquinone) activity
Aop:3	Event:888	decreased	PR	PR:000031316	NADH-ubiquinone oxidoreductase chain 1	GO	GO:0006120	mitochondrial electron transport, NADH to ubiquinone
Aop:3	Event:177	functional change	GO	GO:0005739	mitochondrion
Aop:3	Event:889	abnormal	CHEBI	CHEBI:36080	protein	MESH	D057165	Proteostasis deficiencies
Aop:3	Event:188	pathological	CL	CL:0000129	microglial cell	MP	MP:0001847	brain inflammation
Aop:3	Event:188	pathological	CL	CL:0000127	astrocyte	MP	MP:0001847	brain inflammation
Aop:3	Event:890	increased				MP	MP:0003244	loss of dopaminergic neurons
Aop:3	Event:896	occurrence	MESH	D020734	Parkinsonian disorders
Aop:4	Event:103	increased	GO	GO:0008230	ecdysone receptor holocomplex	GO	GO:0035076	ecdysone receptor-mediated signaling pathway
Aop:4	Event:988	decreased				GO	GO:0008255	ecdysis-triggering hormone activity
Aop:4	Event:990	increased	CHEBI	CHEBI:17029	chitin	GO	GO:0006031	chitin biosynthetic process
Aop:4	Event:993	increased				GO	GO:0006936	muscle contraction
Aop:4	Event:1264	increased	MESH	C061375	Eip75B protein, Drosophila	GO	GO:0010467	gene expression
Aop:4	Event:1265	increased	PR	PR:P33244	nuclear hormone receptor FTZ-F1 (fruit fly)	GO	GO:0010467	gene expression
Aop:4	Event:1266	decreased	PR	PR:Q9VCW0	cardioactive peptide (fruit fly)	GO	GO:0002790	peptide secretion
Aop:4	Event:1267	decreased	CL	CL:0000100	motor neuron	GO	GO:0019226	transmission of nerve impulse
Aop:4	Event:1268	decreased				GO	GO:0060079	excitatory postsynaptic potential
Aop:4	Event:350	increased				MESH	D009026	mortality
Aop:6	Event:858	decreased	PR	PR:000013056	peroxisome proliferator-activated receptor alpha	GO	GO:0035624	receptor transactivation
Aop:6	Event:861	decreased				MESH	D007662	ketosis
Aop:6	Event:862	abnormal				MP	MP:0002118	abnormal lipid homeostasis
Aop:6	Event:862	abnormal	CHEBI	CHEBI:73693	ketone body
Aop:6	Event:864	decreased				MP	MP:0001263	weight loss
Aop:6	Event:863	increased	MESH	D009124	muscle protein	GO	GO:0030163	protein catabolic process
Aop:6	Event:998	increased	PR	PR:000013056	peroxisome proliferator-activated receptor alpha	GO	GO:0048019	receptor antagonist activity
Aop:6	Event:1000	increased	PR	PR:000011048	nuclear receptor corepressor 2	GO	GO:0003714	transcription corepressor activity
Aop:6	Event:1000	increased	PR	PR:000011047	nuclear receptor corepressor 1	GO	GO:0003714	transcription corepressor activity
Aop:6	Event:1528	decreased				GO	GO:0006635	fatty acid beta-oxidation
Aop:7	Event:219	decreased	CHEBI	CHEBI:16469	17beta-estradiol
Aop:7	Event:3	decreased	CHEBI	CHEBI:16469	17beta-estradiol	GO	GO:0006703	estrogen biosynthetic process
Aop:7	Event:406	decreased				MESH	D005298	fertility
Aop:7	Event:405	disrupted				GO	GO:0042698	ovulation cycle
Aop:7	Event:408	decreased	PR	PR:000006100	aromatase	GO	GO:0070330	aromatase activity
Aop:7	Event:408	decreased	PR	PR:000006100	aromatase	GO	GO:0009299	mRNA transcription
Aop:8	Event:239	increased	PR	PR:000011397	nuclear receptor subfamily 1 group I member 2	GO	GO:0023052	signaling
Aop:8	Event:239	increased	PR	PR:000011398	nuclear receptor subfamily 1 group I member 3	GO	GO:0023052	signaling
Aop:8	Event:319	increased				MP	MP:0000032	cochlear degeneration
Aop:8	Event:280	decreased	CHEBI	CHEBI:30660	thyroxine	GO	GO:0010817	regulation of hormone levels
Aop:8	Event:281	decreased	CHEBI	CHEBI:30660	thyroxine	MP	MP:0005475	abnormal circulating thyroxine level
Aop:8	Event:295	increased	PR	PR:000001325	beta-1,3-glucuronyltransferase	GO	GO:0015020	glucuronosyltransferase activity
Aop:8	Event:295	increased	PR	PR:000001325	beta-1,3-glucuronyltransferase	GO	GO:0003824	catalytic activity
Aop:8	Event:401	increased	CHEBI	CHEBI:88728	Tetrahydroaldosterone-3-glucuronide	GO	GO:0007588	excretion
Aop:8	Event:757	morphological change	UBERON	UBERON:0002421	hippocampal formation	GO	GO:0007420	brain development
Aop:8	Event:758	abnormal	GO	GO:0045202	synapse	GO	GO:0007268	chemical synaptic transmission
Aop:8	Event:756	abnormal	UBERON	UBERON:0002421	hippocampal formation	GO	GO:0010468	regulation of gene expression
Aop:10	Event:64	decreased	CHEBI	CHEBI:17996	chloride	GO	GO:0022851	GABA-gated chloride ion channel activity
Aop:10	Event:616	occurrence				GO	GO:0051899	membrane depolarization
Aop:10	Event:613	occurrence				NBO	NBO:0000025	seizures
Aop:10	Event:667	increased	PR	PR:000007766	gamma-aminobutyric acid receptor subunit alpha-1	GO	GO:0050811	GABA receptor binding
Aop:10	Event:667	increased	PR	PR:000007770	gamma-aminobutyric acid receptor subunit alpha-5	GO	GO:0050811	GABA receptor binding
Aop:10	Event:667	increased	PR	PR:000007771	gamma-aminobutyric acid receptor subunit alpha-6	GO	GO:0050811	GABA receptor binding
Aop:10	Event:669	decreased				GO	GO:0007268	chemical synaptic transmission
Aop:10	Event:682	occurrence				GO	GO:0060079	excitatory postsynaptic potential
Aop:11	Event:245	increased	PR	PR:000011397	nuclear receptor subfamily 1 group I member 2	GO	GO:0023052	signaling
Aop:12	Event:195	decreased	GO	GO:0017146	NMDA selective glutamate receptor complex	GO	GO:0004972	NMDA glutamate receptor activity
Aop:12	Event:352	increased				MP	MP:0002229	neurodegeneration
Aop:12	Event:52	decreased	CHEBI	CHEBI:39124	calcium ion	GO	GO:0006816	calcium ion transport
Aop:12	Event:381	decreased	PR	PR:000004716	brain-derived neurotrophic factor	GO	GO:0010467	gene expression
Aop:12	Event:381	decreased	PR	PR:000004716	brain-derived neurotrophic factor	GO	GO:0046903	secretion
Aop:12	Event:55	increased				GO	GO:0008219	cell death
Aop:12	Event:188	pathological	CL	CL:0000129	microglial cell	MP	MP:0001847	brain inflammation
Aop:12	Event:188	pathological	CL	CL:0000127	astrocyte	MP	MP:0001847	brain inflammation
Aop:12	Event:341	decreased				GO	GO:0007612	learning
Aop:12	Event:341	decreased				GO	GO:0007613	memory
Aop:13	Event:52	decreased	CHEBI	CHEBI:39124	calcium ion	GO	GO:0006816	calcium ion transport
Aop:13	Event:195	decreased	GO	GO:0017146	NMDA selective glutamate receptor complex	GO	GO:0004972	NMDA glutamate receptor activity
Aop:13	Event:341	decreased				GO	GO:0007612	learning
Aop:13	Event:341	decreased				GO	GO:0007613	memory
Aop:13	Event:381	decreased	PR	PR:000004716	brain-derived neurotrophic factor	GO	GO:0010467	gene expression
Aop:13	Event:381	decreased	PR	PR:000004716	brain-derived neurotrophic factor	GO	GO:0046903	secretion
Aop:13	Event:382	abnormal	GO	GO:0030425	dendrite	GO	GO:0048813	dendrite morphogenesis
Aop:13	Event:385	decreased	GO	GO:0045202	synapse	GO	GO:0007416	synapse assembly
Aop:13	Event:386	decreased				GO	GO:0099536	synaptic signaling
Aop:13	Event:383	decreased	CHEBI	CHEBI:14321	glutamate(1-)	GO	GO:0014047	glutamate secretion
Aop:13	Event:55	increased				GO	GO:0008219	cell death
Aop:14	Event:122	increased	PR	PR:000011406	glucocorticoid receptor	GO	GO:0004883	glucocorticoid receptor activity
Aop:14	Event:202	decreased	PR	PR:000001753	transcription factor NF-kappa-B subunit	GO	GO:0007249	I-kappaB kinase/NF-kappaB signaling
Aop:14	Event:152	decreased				GO	GO:0002534	cytokine production involved in inflammatory response
Aop:14	Event:168	decreased	CL	CL:0000542	lymphocyte
Aop:14	Event:145	increased	PR	PR:000003292	NF-kappa-B inhibitor	GO	GO:0007252	I-kappaB phosphorylation
Aop:14	Event:323	increased				MESH	D004198	Disease Susceptibility
Aop:14	Event:403	increased	UBERON	UBERON:0002405	immune system	GO	GO:0044414	suppression of host defenses
Aop:15	Event:336	increased	CHEBI	CHEBI:16991	deoxyribonucleic acid	MESH	D009154	mutation
Aop:15	Event:97	increased	CHEBI	CHEBI:16991	deoxyribonucleic acid	GO	GO:0006305	DNA alkylation
Aop:15	Event:185	increased	CHEBI	CHEBI:16991	deoxyribonucleic acid	MESH	D009154	mutation
Aop:15	Event:155	functional change	CHEBI	CHEBI:16991	deoxyribonucleic acid	GO	GO:0006281	DNA repair
Aop:16	Event:351	increased				MESH	D009026	mortality
Aop:16	Event:12	decreased	PR	PR:000003626	acetylcholinesterase	GO	GO:0003990	acetylcholinesterase activity
Aop:16	Event:10	increased	CHEBI	CHEBI:15355	acetylcholine
Aop:16	Event:445	increased				MP	MP:0001954	respiratory distress
Aop:16	Event:39	increased				MP	MP:0001393	ataxia
Aop:16	Event:39	increased				MP	MP:0001399	hyperactivity
Aop:16	Event:39	increased				MP	MP:0000753	paralysis
Aop:16	Event:360	decreased	PCO	PCO:0000001	population of organisms	PCO	PCO:0000008	population growth rate
Aop:17	Event:55	increased				GO	GO:0008219	cell death
Aop:17	Event:188	pathological	CL	CL:0000129	microglial cell	MP	MP:0001847	brain inflammation
Aop:17	Event:188	pathological	CL	CL:0000127	astrocyte	MP	MP:0001847	brain inflammation
Aop:17	Event:386	decreased				GO	GO:0099536	synaptic signaling
Aop:17	Event:341	decreased				GO	GO:0007612	learning
Aop:17	Event:341	decreased				GO	GO:0007613	memory
Aop:17	Event:1492	increased				GO	GO:0002263	cell activation involved in immune response
Aop:17	Event:1493	increased				GO	GO:0002526	acute inflammatory response
Aop:18	Event:227	increased	PR	PR:000013056	peroxisome proliferator-activated receptor alpha	GO	GO:0035357	peroxisome proliferator activated receptor signaling pathway
Aop:18	Event:406	decreased				MESH	D005298	fertility
Aop:18	Event:266	decreased	PR	PR:000015715	STAR	GO	GO:0010467	gene expression
Aop:18	Event:447	decreased	CHEBI	CHEBI:16113	cholesterol	GO	GO:0006839	mitochondrial transport
Aop:18	Event:413	decreased	CHEBI	CHEBI:17347	testosterone	GO	GO:0061370	testosterone biosynthetic process
Aop:18	Event:446	decreased	CHEBI	CHEBI:17347	testosterone
Aop:18	Event:289	decreased	PR	PR:000016757	translocator protein	GO	GO:0010467	gene expression
Aop:18	Event:348	morphological change	UBERON	UBERON:0003135	male reproductive organ
Aop:19	Event:27	decreased	PR	PR:000004191	androgen receptor	GO	GO:0004882	androgen receptor activity
Aop:19	Event:310	abnormal	GO	GO:1990909	Wnt signalosome	GO	GO:0016055	Wnt signaling pathway
Aop:19	Event:240	arrested	UBERON	UBERON:0003135	male reproductive organ	GO	GO:0032502	developmental process
Aop:19	Event:286	decreased	PR	PR:000004191	androgen receptor	GO	GO:0010468	regulation of gene expression
Aop:19	Event:337	decreased	MESH	D005298	fertility
Aop:21	Event:18	increased	PR	PR:000003858	aryl hydrocarbon receptor	GO	GO:0004874	aryl hydrocarbon receptor activity
Aop:21	Event:944	increased	PR	PR:000003858	aryl hydrocarbon receptor	GO	GO:0046983	protein dimerization activity
Aop:21	Event:944	increased	PR	PR:000004303	aryl hydrocarbon receptor nuclear translocator	GO	GO:0046983	protein dimerization activity
Aop:21	Event:317	morphological change				MP	MP:0001544	abnormal cardiovascular system physiology
Aop:21	Event:317	abnormal	UBERON	UBERON:0004535	cardiovascular system	GO	GO:0072358	cardiovascular system development
Aop:21	Event:1269	increased	PR	PR:000013428	prostaglandin G/H synthase 2	GO	GO:0010467	gene expression
Aop:21	Event:947	increased				MP	MP:0008762	embryonic lethality
Aop:21	Event:947	increased				MESH	D009026	mortality
Aop:23	Event:360	decreased	PCO	PCO:0000001	population of organisms	PCO	PCO:0000008	population growth rate
Aop:23	Event:25	increased	PR	PR:000004191	androgen receptor	GO	GO:0004882	androgen receptor activity
Aop:23	Event:274	decreased	CHEBI	CHEBI:17347	testosterone	GO	GO:0061370	testosterone biosynthetic process
Aop:23	Event:3	decreased	CHEBI	CHEBI:16469	17beta-estradiol	GO	GO:0006703	estrogen biosynthetic process
Aop:23	Event:219	decreased	CHEBI	CHEBI:16469	17beta-estradiol
Aop:23	Event:285	decreased	MESH	D014819	vitellogenins	GO	GO:0010467	gene expression
Aop:23	Event:285	decreased	MESH	D014819	vitellogenins	GO	GO:0009306	protein secretion
Aop:23	Event:78	decreased				VT	VT:1000294	egg quantity
Aop:23	Event:221	decreased	MESH	D014819	vitellogenins
Aop:23	Event:309	decreased	MESH	D014819	vitellogenins	GO	GO:0006898	receptor-mediated endocytosis
Aop:23	Event:309	decreased				GO	GO:0001555	oocyte growth
Aop:23	Event:309	decreased				GO	GO:0048599	oocyte development
Aop:23	Event:129	decreased	CHEBI	CHEBI:81568	Luteinizing hormone
Aop:23	Event:129	decreased	CHEBI	CHEBI:81569	Follicle stimulating hormone
Aop:25	Event:360	decreased	PCO	PCO:0000001	population of organisms	PCO	PCO:0000008	population growth rate
Aop:25	Event:36	decreased	PR	PR:000006100	aromatase	GO	GO:0070330	aromatase activity
Aop:25	Event:219	decreased	CHEBI	CHEBI:16469	17beta-estradiol
Aop:25	Event:285	decreased	MESH	D014819	vitellogenins	GO	GO:0010467	gene expression
Aop:25	Event:285	decreased	MESH	D014819	vitellogenins	GO	GO:0009306	protein secretion
Aop:25	Event:309	decreased	MESH	D014819	vitellogenins	GO	GO:0006898	receptor-mediated endocytosis
Aop:25	Event:309	decreased				GO	GO:0001555	oocyte growth
Aop:25	Event:309	decreased				GO	GO:0048599	oocyte development
Aop:25	Event:3	decreased	CHEBI	CHEBI:16469	17beta-estradiol	GO	GO:0006703	estrogen biosynthetic process
Aop:25	Event:78	decreased				VT	VT:1000294	egg quantity
Aop:25	Event:221	decreased	MESH	D014819	vitellogenins
Aop:26	Event:51	decreased	GO	GO:0090534	calcium ion-transporting ATPase complex	GO	GO:0005388	calcium-transporting ATPase activity
Aop:26	Event:50	increased	CHEBI	CHEBI:39124	calcium ion
Aop:26	Event:178	disrupted	GO	GO:0005746	mitochondrial respiratory chain
Aop:26	Event:40	decreased	CHEBI	CHEBI:15422	ATP	GO	GO:0006754	ATP biosynthetic process
Aop:26	Event:257	increased	CHEBI	CHEBI:26523	reactive oxygen species	GO	GO:1903409	reactive oxygen species biosynthetic process
Aop:26	Event:193	decreased	CHEBI	CHEBI:16480	nitric oxide
Aop:26	Event:166	decreased				GO	GO:0060291	long-term synaptic potentiation
Aop:26	Event:356	increased				MP	MP:0003674	oxidative stress
Aop:27	Event:41	decreased	PR	PR:000003549	bile salt export pump	GO	GO:0006810	transport
Aop:27	Event:288	increased	PR	PR:000011396	bile acid receptor	GO	GO:0010467	gene expression
Aop:27	Event:214	increased	UBERON	UBERON:0001970	bile
Aop:27	Event:87	increased	FMA	FMA:84050	Cytokine	GO	GO:0050663	cytokine secretion
Aop:27	Event:149	increased				GO	GO:0006954	inflammatory response
Aop:27	Event:249	increased	CHEBI	CHEBI:26523	reactive oxygen species	GO	GO:1903409	reactive oxygen species biosynthetic process
Aop:27	Event:209	increased				MP	MP:0003674	oxidative stress
Aop:27	Event:357	occurrence	MESH	D002779	cholestasis
Aop:28	Event:79	decreased	PR	PR:000013427	prostaglandin G/H synthase 1	GO	GO:0004666	prostaglandin-endoperoxide synthase activity
Aop:28	Event:79	decreased	PR	PR:000013428	prostaglandin G/H synthase 2	GO	GO:0004666	prostaglandin-endoperoxide synthase activity
Aop:28	Event:243	decreased	CHEBI	CHEBI:15551	prostaglandin E2
Aop:28	Event:49	decreased	CHEBI	CHEBI:39124	calcium ion	GO	GO:0006816	calcium ion transport
Aop:28	Event:49	decreased	CHEBI	CHEBI:17544	hydrogencarbonate	GO	GO:0015701	bicarbonate transport
Aop:28	Event:106	decreased	UBERON	UBERON:0005079	eggshell
Aop:28	Event:119	functional change	UBERON	UBERON:0005079	eggshell
Aop:28	Event:253	abnormal				GO	GO:0044703	multi-organism reproductive process
Aop:29	Event:111	increased	PR	PR:000007204	estrogen receptor	GO	GO:0030284	estrogen receptor activity
Aop:29	Event:78	decreased				VT	VT:1000294	egg quantity
Aop:29	Event:220	increased	MESH	D014819	vitellogenins
Aop:29	Event:307	increased	MESH	D014819	vitellogenins	GO	GO:0010467	gene expression
Aop:29	Event:252	increased				MESH	D007674	Kidney Diseases
Aop:29	Event:360	decreased	PCO	PCO:0000001	population of organisms	PCO	PCO:0000008	population growth rate
Aop:29	Event:363	abnormal				GO	GO:0019098	reproductive behavior
Aop:29	Event:339	abnormal				GO	GO:0002164	larval development
Aop:29	Event:364	abnormal	UBERON	UBERON:0003133	reproductive organ	GO	GO:0032502	developmental process
Aop:30	Event:360	decreased	PCO	PCO:0000001	population of organisms	PCO	PCO:0000008	population growth rate
Aop:30	Event:112	decreased	PR	PR:000007204	estrogen receptor	GO	GO:0030284	estrogen receptor activity
Aop:30	Event:285	decreased	MESH	D014819	vitellogenins	GO	GO:0010467	gene expression
Aop:30	Event:285	decreased	MESH	D014819	vitellogenins	GO	GO:0009306	protein secretion
Aop:30	Event:221	decreased	MESH	D014819	vitellogenins
Aop:30	Event:309	decreased	MESH	D014819	vitellogenins	GO	GO:0006898	receptor-mediated endocytosis
Aop:30	Event:309	decreased				GO	GO:0001555	oocyte growth
Aop:30	Event:309	decreased				GO	GO:0048599	oocyte development
Aop:30	Event:78	decreased				VT	VT:1000294	egg quantity
Aop:31	Event:213	increased				GO	GO:0006788	heme oxidation
Aop:31	Event:21	abnormal	PR	PR:P69905	hemoglobin subunit alpha (human)	GO	GO:0010467	gene expression
Aop:31	Event:211	increased				MP	MP:0003674	oxidative stress
Aop:31	Event:250	increased	MESH	D006461	hemolysis
Aop:31	Event:118	increased	CHEBI	CHEBI:35703	xenobiotic	GO	GO:0042541	hemoglobin biosynthetic process
Aop:31	Event:118	increased				GO	GO:0030492	hemoglobin binding
Aop:31	Event:131	decreased	PR	PR:000007749	glucose-6-phosphate 1-dehydrogenase	GO	GO:0010467	gene expression
Aop:31	Event:246	increased	CL	CL:0000232	erythrocyte
Aop:31	Event:246	increased				MP	MP:0010019	liver vascular congestion
Aop:31	Event:161	increased	MESH	D006486	hemosiderosis
Aop:31	Event:173	increased	MESH	D008708	Methemoglobinemia
Aop:31	Event:173	decreased	CHEBI	CHEBI:35143	hemoglobin
Aop:31	Event:173	increased	CL	CL:0000232	erythrocyte
Aop:31	Event:321	occurrence	MESH	D003490	Cyanosis
Aop:32	Event:77	increased	CHEBI	CHEBI:39185	thiamethoxam	GO	GO:0008152	metabolic process
Aop:32	Event:77	increased	CHEBI	CHEBI:25212	metabolite	GO	GO:0008152	metabolic process
Aop:32	Event:164	decreased				HP	HP:0001410	Decreased liver function
Aop:32	Event:147	decreased	PR	PR:000011326	nitric oxide synthase, brain	GO	GO:0004517	nitric-oxide synthase activity
Aop:32	Event:270	increased				MI	MI:2141	hepatotoxicity
Aop:32	Event:269	increased				GO	GO:0072574	hepatocyte proliferation
Aop:32	Event:347	increased	MESH	D006528	hepatocellular carcinoma
Aop:33	Event:9	increased	PR	PR:000001168	5-hydroxytryptamine receptor 2C	GO	GO:0023052	signaling
Aop:33	Event:759	increased				MP	MP:0003606	kidney failure
Aop:34	Event:167	increased	PR	PR:000011394	oxysterols receptor LXR-beta	GO	GO:0023052	signaling
Aop:34	Event:167	increased	PR	PR:000011395	oxysterols receptor LXR-alpha	GO	GO:0023052	signaling
Aop:34	Event:54	increased	PR	PR:000001905	platelet glycoprotein 4	GO	GO:0010467	gene expression
Aop:34	Event:115	increased	CHEBI	CHEBI:35366	fatty acid	GO	GO:2000193	positive regulation of fatty acid transport
Aop:34	Event:66	increased	PR	PR:000010460	carbohydrate-responsive element-binding protein	GO	GO:0023052	signaling
Aop:34	Event:264	increased	PR	PR:000015611	sterol regulatory element-binding protein 1	GO	GO:0032933	SREBP signaling pathway
Aop:34	Event:116	increased	PR	PR:000007348	fatty acid synthase	GO	GO:0004312	fatty acid synthase activity
Aop:34	Event:258	increased	PR	PR:000014497	acyl-CoA desaturase	GO	GO:0010467	gene expression
Aop:34	Event:89	increased	CHEBI	CHEBI:35366	fatty acid	GO	GO:0006633	fatty acid biosynthetic process
Aop:34	Event:291	increased	CHEBI	CHEBI:17855	triglyceride
Aop:34	Event:176	functional change	GO	GO:0005739	mitochondrion	GO	GO:0061726	mitochondrion disassembly
Aop:34	Event:345	occurrence	MESH	D005234	fatty liver
Aop:34	Event:228	increased	PR	PR:000013058	peroxisome proliferator-activated receptor gamma	GO	GO:0035357	peroxisome proliferator activated receptor signaling pathway
Aop:35	Event:46	increased	GO	GO:0016020	membrane
Aop:35	Event:169	abnormal	GO	GO:0005886	plasma membrane
Aop:36	Event:231	decreased	PR	PR:000013056	peroxisome proliferator-activated receptor alpha	GO	GO:0035357	peroxisome proliferator activated receptor signaling pathway
Aop:36	Event:232	decreased	PR	PR:000013057	peroxisome proliferator-activated receptor delta	GO	GO:0035357	peroxisome proliferator activated receptor signaling pathway
Aop:36	Event:233	decreased	PR	PR:000013058	peroxisome proliferator-activated receptor gamma	GO	GO:0035357	peroxisome proliferator activated receptor signaling pathway
Aop:36	Event:327	increased	CHEBI	CHEBI:35366	fatty acid
Aop:36	Event:140	decreased	PR	PR:000008774	3-hydroxyacyl-CoA dehydrogenase type-2	GO	GO:0010467	gene expression
Aop:36	Event:179	decreased	CHEBI	CHEBI:35366	fatty acid	GO	GO:0006635	fatty acid beta-oxidation
Aop:36	Event:8	decreased	PR	PR:000008774	3-hydroxyacyl-CoA dehydrogenase type-2	GO	GO:0003857	3-hydroxyacyl-CoA dehydrogenase activity
Aop:37	Event:227	increased	PR	PR:000013056	peroxisome proliferator-activated receptor alpha	GO	GO:0035357	peroxisome proliferator activated receptor signaling pathway
Aop:37	Event:716	increased	CL	CL:0000422	mitogenic signaling cell	GO	GO:0008283	cell proliferation
Aop:37	Event:716	increased	CL	CL:0000182	hepatocyte	GO	GO:0072574	hepatocyte proliferation
Aop:37	Event:719	increased	MESH	D000236	Adenoma
Aop:37	Event:719	increased	MESH	D002277	Carcinoma
Aop:37	Event:719	increased	MESH	D000236	Adenoma	MESH	D006528	hepatocellular carcinoma
Aop:38	Event:344	occurrence	UBERON	UBERON:0002107	liver	MP	MP:0003333	liver fibrosis
Aop:38	Event:244	increased				GO	GO:0008213	protein alkylation
Aop:38	Event:55	increased				GO	GO:0008219	cell death
Aop:38	Event:265	increased	CL	CL:0000632	hepatic stellate cell	GO	GO:0035733	hepatic stellate cell activation
Aop:38	Event:68	increased	CHEBI	CHEBI:3815	collagen	GO	GO:0032964	collagen biosynthetic process
Aop:38	Event:1492	increased				GO	GO:0002263	cell activation involved in immune response
Aop:38	Event:1493	increased				GO	GO:0002526	acute inflammatory response
Aop:39	Event:151	increased	FMA	FMA:241981	Chemokine	GO	GO:0008009	chemokine activity
Aop:39	Event:151	increased	FMA	FMA:84050	Cytokine	GO	GO:0005125	cytokine activity
Aop:39	Event:313	increased				MESH	D012130	Respiratory Hypersensitivity
Aop:39	Event:398	increased				GO	GO:0001775	cell activation
Aop:39	Event:398	increased				GO	GO:0002396	MHC protein complex assembly
Aop:39	Event:272	increased	CL	CL:0000084	T cell	GO	GO:0042110	T cell activation
Aop:39	Event:272	increased	CL	CL:0000813	memory T cell	GO	GO:0008283	cell proliferation
Aop:39	Event:396	increased	CHEBI	CHEBI:59739	electrophilic reagant	GO	GO:0005515	protein binding
Aop:40	Event:396	increased	CHEBI	CHEBI:59739	electrophilic reagant	GO	GO:0005515	protein binding
Aop:40	Event:826	increased				GO	GO:0032980	keratinocyte activation
Aop:40	Event:826	increased				GO	GO:0002534	cytokine production involved in inflammatory response
Aop:40	Event:398	increased				GO	GO:0001775	cell activation
Aop:40	Event:398	increased				GO	GO:0002396	MHC protein complex assembly
Aop:40	Event:272	increased	CL	CL:0000084	T cell	GO	GO:0042110	T cell activation
Aop:40	Event:272	increased	CL	CL:0000813	memory T cell	GO	GO:0008283	cell proliferation
Aop:41	Event:139	occurrence	MESH	D008107	Liver Diseases
Aop:41	Event:165	increased	PR	PR:000003858	aryl hydrocarbon receptor	GO	GO:0023052	signaling
Aop:41	Event:853	abnormal				GO	GO:0019725	cellular homeostasis
Aop:41	Event:853	decreased				GO	GO:0006915	apoptotic process
Aop:41	Event:854	abnormal	FMA	FMA:63179	Liver cell	GO	GO:0008283	cell proliferation
Aop:41	Event:854	increased	CL	CL:0002196	hepatic oval stem cell	MESH	D006965	hyperplasia
Aop:41	Event:854	increased	CL	CL:0002538	intrahepatic bile duct epithelial cell	MESH	D006965	hyperplasia
Aop:41	Event:856	increased	MESH	D006528	hepatocellular carcinoma
Aop:41	Event:856	increased	MESH	D001650	Bile Duct Neoplasms
Aop:42	Event:279	decreased	PR	PR:000016584	thyroid peroxidase	GO	GO:0004447	iodide peroxidase activity
Aop:42	Event:277	decreased	CHEBI	CHEBI:60311	thyroid hormone	GO	GO:0006590	thyroid hormone generation
Aop:42	Event:281	decreased	CHEBI	CHEBI:30660	thyroxine	MP	MP:0005475	abnormal circulating thyroxine level
Aop:42	Event:280	decreased	CHEBI	CHEBI:30660	thyroxine	GO	GO:0010817	regulation of hormone levels
Aop:42	Event:402	decreased				GO	GO:0007611	learning or memory
Aop:42	Event:402	decreased				GO	GO:0050890	cognition
Aop:42	Event:756	abnormal	UBERON	UBERON:0002421	hippocampal formation	GO	GO:0010468	regulation of gene expression
Aop:42	Event:757	morphological change	UBERON	UBERON:0002421	hippocampal formation	GO	GO:0007420	brain development
Aop:42	Event:758	abnormal	GO	GO:0045202	synapse	GO	GO:0007268	chemical synaptic transmission
Aop:43	Event:305	decreased	PR	PR:000002112	vascular endothelial growth factor receptor 2	GO	GO:0043184	vascular endothelial growth factor receptor 2 binding
Aop:43	Event:305	decreased	PR	PR:000007563	vascular endothelial growth factor receptor 1	GO	GO:0043184	vascular endothelial growth factor receptor 2 binding
Aop:43	Event:28	decreased				GO	GO:0001525	angiogenesis
Aop:43	Event:110	abnormal				GO	GO:0003158	endothelium development
Aop:43	Event:298	decreased	UBERON	UBERON:0000178	blood	GO	GO:0008015	blood circulation
Aop:43	Event:298	abnormal	UBERON	UBERON:0035753	capillary plexus
Aop:43	Event:1001	morphological change				GO	GO:0009653	anatomical structure morphogenesis
Aop:46	Event:373	abnormal	FMA	FMA:67194	Nuclear deoxyribonucleic acid	GO	GO:0006305	DNA alkylation
Aop:46	Event:378	increased	MESH	D006528	hepatocellular carcinoma
Aop:46	Event:376	increased	PR	PR:000003035	cellular tumor antigen p53	MESH	D009154	mutation
Aop:46	Event:409	increased				GO	GO:0008152	metabolic process
Aop:46	Event:491	increased	CL	CL:0000182	hepatocyte	GO	GO:0072574	hepatocyte proliferation
Aop:46	Event:493	functional change	FMA	FMA:67194	Nuclear deoxyribonucleic acid	GO	GO:0006281	DNA repair
Aop:48	Event:177	functional change	GO	GO:0005739	mitochondrion
Aop:48	Event:341	decreased				GO	GO:0007612	learning
Aop:48	Event:341	decreased				GO	GO:0007613	memory
Aop:48	Event:55	increased				GO	GO:0008219	cell death
Aop:48	Event:352	increased				MP	MP:0002229	neurodegeneration
Aop:48	Event:388	increased	GO	GO:0017146	NMDA selective glutamate receptor complex	GO	GO:0004972	NMDA glutamate receptor activity
Aop:48	Event:389	increased	CHEBI	CHEBI:39124	calcium ion	GO	GO:0006816	calcium ion transport
Aop:48	Event:618	decreased				GO	GO:0099536	synaptic signaling
Aop:48	Event:875	increased	GO	GO:0008328	ionotropic glutamate receptor complex	GO	GO:0004970	ionotropic glutamate receptor activity
Aop:48	Event:188	pathological	CL	CL:0000129	microglial cell	MP	MP:0001847	brain inflammation
Aop:48	Event:188	pathological	CL	CL:0000127	astrocyte	MP	MP:0001847	brain inflammation
Aop:51	Event:406	decreased				MESH	D005298	fertility
Aop:51	Event:414	increased	CHEBI	CHEBI:81568	Luteinizing hormone	GO	GO:0042446	hormone biosynthetic process
Aop:51	Event:415	increased				MESH	D006965	hyperplasia
Aop:51	Event:416	increased				GO	GO:0008283	cell proliferation
Aop:51	Event:227	increased	PR	PR:000013056	peroxisome proliferator-activated receptor alpha	GO	GO:0035357	peroxisome proliferator activated receptor signaling pathway
Aop:51	Event:446	decreased	CHEBI	CHEBI:17347	testosterone
Aop:51	Event:413	decreased	CHEBI	CHEBI:17347	testosterone	GO	GO:0061370	testosterone biosynthetic process
Aop:51	Event:447	decreased	CHEBI	CHEBI:16113	cholesterol	GO	GO:0006839	mitochondrial transport
Aop:52	Event:111	increased	PR	PR:000007204	estrogen receptor	GO	GO:0030284	estrogen receptor activity
Aop:52	Event:417	abnormal				MESH	D012744	sex ratio
Aop:53	Event:111	increased	PR	PR:000007204	estrogen receptor	GO	GO:0030284	estrogen receptor activity
Aop:53	Event:418	increased	MESH	D014819	vitellogenins	GO	GO:0010467	gene expression
Aop:53	Event:220	increased	MESH	D014819	vitellogenins
Aop:53	Event:419	increased	MESH	D014819	vitellogenins
Aop:53	Event:421	functional change	UBERON	UBERON:0005777	glomerular basement membrane
Aop:53	Event:421	increased				MP	MP:0001914	hemorrhage
Aop:53	Event:422	increased				HP	HP:0000112	Nephropathy
Aop:54	Event:425	decreased	CHEBI	CHEBI:16382	iodide	GO	GO:0015705	iodide transport
Aop:54	Event:280	decreased	CHEBI	CHEBI:30660	thyroxine	GO	GO:0010817	regulation of hormone levels
Aop:54	Event:381	decreased	PR	PR:000004716	brain-derived neurotrophic factor	GO	GO:0010467	gene expression
Aop:54	Event:381	decreased	PR	PR:000004716	brain-derived neurotrophic factor	GO	GO:0046903	secretion
Aop:54	Event:385	decreased	GO	GO:0045202	synapse	GO	GO:0007416	synapse assembly
Aop:54	Event:341	decreased				GO	GO:0007612	learning
Aop:54	Event:341	decreased				GO	GO:0007613	memory
Aop:54	Event:281	decreased	CHEBI	CHEBI:30660	thyroxine	MP	MP:0005475	abnormal circulating thyroxine level
Aop:54	Event:851	abnormal				MP	MP:0002882	abnormal neuron morphology
Aop:54	Event:424	decreased	PR	PR:000015171	sodium/iodide cotransporter	GO	GO:0008507	sodium:iodide symporter activity
Aop:54	Event:386	decreased				GO	GO:0099536	synaptic signaling
Aop:54	Event:277	decreased	CHEBI	CHEBI:60311	thyroid hormone	GO	GO:0006590	thyroid hormone generation
Aop:57	Event:18	increased	PR	PR:000003858	aryl hydrocarbon receptor	GO	GO:0004874	aryl hydrocarbon receptor activity
Aop:57	Event:450	decreased	CHEBI	CHEBI:39027	very-low-density lipoprotein	GO	GO:0046903	secretion
Aop:57	Event:451	decreased	CHEBI	CHEBI:35366	fatty acid	GO	GO:0006635	fatty acid beta-oxidation
Aop:57	Event:327	increased	CHEBI	CHEBI:35366	fatty acid
Aop:57	Event:216	decreased	PR	PR:000012416	phosphoenolpyruvate carboxykinase, cytosolic [GTP]	GO	GO:0010467	gene expression
Aop:57	Event:291	increased	CHEBI	CHEBI:17855	triglyceride
Aop:57	Event:54	increased	PR	PR:000001905	platelet glycoprotein 4	GO	GO:0010467	gene expression
Aop:57	Event:465	increased	CHEBI	CHEBI:35366	fatty acid	GO	GO:0015908	fatty acid transport
Aop:57	Event:466	increased	PR	PR:000009744	low-density lipoprotein receptor	GO	GO:0010467	gene expression
Aop:57	Event:467	increased	CHEBI	CHEBI:39026	low-density lipoprotein	GO	GO:0006898	receptor-mediated endocytosis
Aop:57	Event:80	increased	PR	PR:000006101	cytochrome P450 1A1	GO	GO:0010467	gene expression
Aop:57	Event:462	increased	PR	PR:000014497	acyl-CoA desaturase	GO	GO:0010467	gene expression
Aop:58	Event:456	decreased	PR	PR:000011398	nuclear receptor subfamily 1 group I member 3	GO	GO:0023052	signaling
Aop:58	Event:457	increased	PR	PR:000015611	sterol regulatory element-binding protein 1	GO	GO:0023052	signaling
Aop:58	Event:457	increased	PR	PR:000015611	sterol regulatory element-binding protein 1	GO	GO:0032933	SREBP signaling pathway
Aop:58	Event:66	increased	PR	PR:000010460	carbohydrate-responsive element-binding protein	GO	GO:0023052	signaling
Aop:58	Event:458	increased	CHEBI	CHEBI:35366	fatty acid	GO	GO:0006633	fatty acid biosynthetic process
Aop:58	Event:454	increased	CHEBI	CHEBI:17855	triglyceride	GO	GO:0019432	triglyceride biosynthetic process
Aop:58	Event:454	increased	CHEBI	CHEBI:17855	triglyceride	GO	GO:0009058	biosynthetic process
Aop:58	Event:54	increased	PR	PR:000001905	platelet glycoprotein 4	GO	GO:0010467	gene expression
Aop:58	Event:462	increased	PR	PR:000014497	acyl-CoA desaturase	GO	GO:0010467	gene expression
Aop:58	Event:463	increased	PR	PR:000007348	fatty acid synthase	GO	GO:0010467	gene expression
Aop:58	Event:468	decreased	PR	PR:000013056	peroxisome proliferator-activated receptor alpha	GO	GO:0035357	peroxisome proliferator activated receptor signaling pathway
Aop:58	Event:167	increased	PR	PR:000011394	oxysterols receptor LXR-beta	GO	GO:0023052	signaling
Aop:58	Event:167	increased	PR	PR:000011395	oxysterols receptor LXR-alpha	GO	GO:0023052	signaling
Aop:58	Event:228	increased	PR	PR:000013058	peroxisome proliferator-activated receptor gamma	GO	GO:0035357	peroxisome proliferator activated receptor signaling pathway
Aop:58	Event:451	decreased	CHEBI	CHEBI:35366	fatty acid	GO	GO:0006635	fatty acid beta-oxidation
Aop:58	Event:327	increased	CHEBI	CHEBI:35366	fatty acid
Aop:58	Event:470	increased	PR	PR:000003596	acetyl-CoA carboxylase 1	GO	GO:0003989	acetyl-CoA carboxylase activity
Aop:58	Event:465	increased	CHEBI	CHEBI:35366	fatty acid	GO	GO:0015908	fatty acid transport
Aop:59	Event:461	decreased	PR	PR:000008654	hepatocyte nuclear factor 4-alpha	GO	GO:0023052	signaling
Aop:60	Event:245	increased	PR	PR:000011397	nuclear receptor subfamily 1 group I member 2	GO	GO:0023052	signaling
Aop:60	Event:471	decreased	PR	PR:000007603	hepatocyte nuclear factor 3-beta	GO	GO:0023052	signaling
Aop:60	Event:179	decreased	CHEBI	CHEBI:35366	fatty acid	GO	GO:0006635	fatty acid beta-oxidation
Aop:60	Event:472	decreased	PR	PR:000005835	carnitine O-palmitoyltransferase 1, liver isoform	GO	GO:0010467	gene expression
Aop:60	Event:474	decreased	PR	PR:000008638	hydroxymethylglutaryl-CoA synthase, mitochondrial	GO	GO:0010467	gene expression
Aop:60	Event:462	increased	PR	PR:000014497	acyl-CoA desaturase	GO	GO:0010467	gene expression
Aop:60	Event:54	increased	PR	PR:000001905	platelet glycoprotein 4	GO	GO:0010467	gene expression
Aop:60	Event:465	increased	CHEBI	CHEBI:35366	fatty acid	GO	GO:0015908	fatty acid transport
Aop:60	Event:477	decreased				MESH	D007662	ketosis
Aop:60	Event:454	increased	CHEBI	CHEBI:17855	triglyceride	GO	GO:0019432	triglyceride biosynthetic process
Aop:60	Event:454	increased	CHEBI	CHEBI:17855	triglyceride	GO	GO:0009058	biosynthetic process
Aop:60	Event:327	increased	CHEBI	CHEBI:35366	fatty acid
Aop:61	Event:478	increased	PR	PR:000011170	nuclear factor erythroid 2-related factor 2	GO	GO:0023052	signaling
Aop:61	Event:479	increased	PR	PR:000011396	bile acid receptor	GO	GO:0023052	signaling
Aop:61	Event:480	increased	PR	PR:000011391	nuclear receptor subfamily 0 group B member 2	GO	GO:0023052	signaling
Aop:61	Event:227	increased	PR	PR:000013056	peroxisome proliferator-activated receptor alpha	GO	GO:0035357	peroxisome proliferator activated receptor signaling pathway
Aop:61	Event:482	decreased	PR	PR:000008778	17-beta-hydroxysteroid dehydrogenase 14	GO	GO:0003824	catalytic activity
Aop:61	Event:451	decreased	CHEBI	CHEBI:35366	fatty acid	GO	GO:0006635	fatty acid beta-oxidation
Aop:61	Event:483	increased	PR	PR:000011395	oxysterols receptor LXR-alpha	GO	GO:0023052	signaling
Aop:61	Event:878	increased	PR	PR:000015611	sterol regulatory element-binding protein 1	GO	GO:0032933	SREBP signaling pathway
Aop:61	Event:879	increased	PR	PR:000003392	microsomal triglyceride transfer protein large subunit MTTP	GO	GO:0023052	signaling
Aop:61	Event:880	increased	PR	PR:000004145	apolipoprotein B-100	GO	GO:0010467	gene expression
Aop:61	Event:881	increased	CHEBI	CHEBI:17855	triglyceride	GO	GO:0009058	biosynthetic process
Aop:61	Event:458	increased	CHEBI	CHEBI:35366	fatty acid	GO	GO:0006633	fatty acid biosynthetic process
Aop:62	Event:484	increased	PR	PR:000003912	RAC-beta serine/threonine-protein kinase	GO	GO:0023052	signaling
Aop:62	Event:486	occurrence				GO	GO:0006954	inflammatory response
Aop:62	Event:457	increased	PR	PR:000015611	sterol regulatory element-binding protein 1	GO	GO:0023052	signaling
Aop:62	Event:457	increased	PR	PR:000015611	sterol regulatory element-binding protein 1	GO	GO:0032933	SREBP signaling pathway
Aop:63	Event:675	decreased				GO	GO:0022414	reproductive process
Aop:63	Event:675	decreased				GO	GO:0000003	reproduction
Aop:63	Event:79	decreased	PR	PR:000013427	prostaglandin G/H synthase 1	GO	GO:0004666	prostaglandin-endoperoxide synthase activity
Aop:63	Event:79	decreased	PR	PR:000013428	prostaglandin G/H synthase 2	GO	GO:0004666	prostaglandin-endoperoxide synthase activity
Aop:63	Event:488	decreased				GO	GO:0030728	ovulation
Aop:63	Event:685	decreased	CHEBI	CHEBI:26333	prostaglandin
Aop:63	Event:360	decreased	PCO	PCO:0000001	population of organisms	PCO	PCO:0000008	population growth rate
Aop:64	Event:494	increased	PR	PR:000011406	glucocorticoid receptor	GO	GO:0004883	glucocorticoid receptor activity
Aop:64	Event:495	decreased	CHEBI	CHEBI:17347	testosterone	GO	GO:0042446	hormone biosynthetic process
Aop:64	Event:496	increased				GO	GO:0006915	apoptotic process
Aop:64	Event:413	decreased	CHEBI	CHEBI:17347	testosterone	GO	GO:0061370	testosterone biosynthetic process
Aop:64	Event:446	decreased	CHEBI	CHEBI:17347	testosterone
Aop:64	Event:520	decreased				VT	VT:0002673	sperm quantity
Aop:64	Event:520	morphological change	CL	CL:0000019	sperm
Aop:64	Event:520	decreased	MESH	D005298	fertility
Aop:64	Event:520	decreased	CL	CL:0000019	sperm
Aop:64	Event:406	decreased				MESH	D005298	fertility
Aop:65	Event:424	decreased	PR	PR:000015171	sodium/iodide cotransporter	GO	GO:0008507	sodium:iodide symporter activity
Aop:65	Event:277	decreased	CHEBI	CHEBI:60311	thyroid hormone	GO	GO:0006590	thyroid hormone generation
Aop:65	Event:281	decreased	CHEBI	CHEBI:30660	thyroxine	MP	MP:0005475	abnormal circulating thyroxine level
Aop:65	Event:280	decreased	CHEBI	CHEBI:30660	thyroxine	GO	GO:0010817	regulation of hormone levels
Aop:65	Event:186	abnormal	UBERON	UBERON:0001016	nervous system	GO	GO:0048856	anatomical structure development
Aop:65	Event:192	abnormal				MP	MP:0003633	abnormal nervous system physiology
Aop:65	Event:402	decreased				GO	GO:0007611	learning or memory
Aop:65	Event:402	decreased				GO	GO:0050890	cognition
Aop:66	Event:505	decreased	MESH	D005298	fertility
Aop:66	Event:505	decreased	CL	CL:0000019	sperm
Aop:66	Event:653	increased	CHEBI	CHEBI:16827	corticosterone
Aop:66	Event:654	increased	PR	PR:000011406	glucocorticoid receptor	GO	GO:0004883	glucocorticoid receptor activity
Aop:66	Event:655	increased	PR	PR:000011405	COUP transcription factor 2	GO	GO:0035624	receptor transactivation
Aop:66	Event:656	decreased	PR	PR:000011405	COUP transcription factor 2	GO	GO:0035624	receptor transactivation
Aop:66	Event:656	increased				MP	MP:0013604	abnormal adult Leydig cell differentiation
Aop:66	Event:657	increased				MP	MP:0013603	abnormal fetal Leydig cell differentiation
Aop:66	Event:657	increased				HP	HP:0008715	Testicular dysgenesis
Aop:67	Event:505	decreased	MESH	D005298	fertility
Aop:67	Event:505	decreased	CL	CL:0000019	sperm
Aop:67	Event:658	increased	PR	PR:000007204	estrogen receptor
Aop:67	Event:659	increased	PR	PR:000007204	estrogen receptor	GO	GO:0030284	estrogen receptor activity
Aop:67	Event:655	increased	PR	PR:000011405	COUP transcription factor 2	GO	GO:0035624	receptor transactivation
Aop:67	Event:660	increased				MP	MP:0013603	abnormal fetal Leydig cell differentiation
Aop:67	Event:660	increased				HP	HP:0008715	Testicular dysgenesis
Aop:67	Event:656	decreased	PR	PR:000011405	COUP transcription factor 2	GO	GO:0035624	receptor transactivation
Aop:67	Event:656	increased				MP	MP:0013604	abnormal adult Leydig cell differentiation
Aop:68	Event:505	decreased	MESH	D005298	fertility
Aop:68	Event:505	decreased	CL	CL:0000019	sperm
Aop:68	Event:661	abnormal	MESH	D005326	fetal proteins
Aop:68	Event:655	increased	PR	PR:000011405	COUP transcription factor 2	GO	GO:0035624	receptor transactivation
Aop:68	Event:657	increased				MP	MP:0013603	abnormal fetal Leydig cell differentiation
Aop:68	Event:657	increased				HP	HP:0008715	Testicular dysgenesis
Aop:68	Event:656	decreased	PR	PR:000011405	COUP transcription factor 2	GO	GO:0035624	receptor transactivation
Aop:68	Event:656	increased				MP	MP:0013604	abnormal adult Leydig cell differentiation
Aop:69	Event:642	decreased	CHEBI	CHEBI:16113	cholesterol	GO	GO:0006695	cholesterol biosynthetic process
Aop:69	Event:643	decreased	CHEBI	CHEBI:6495	lipoprotein	GO	GO:0042953	lipoprotein transport
Aop:69	Event:644	decreased	CHEBI	CHEBI:16113	cholesterol	GO	GO:0032367	intracellular cholesterol transport
Aop:69	Event:645	decreased	CHEBI	CHEBI:17347	testosterone	GO	GO:0061370	testosterone biosynthetic process
Aop:69	Event:646	decreased	CL	CL:0000019	sperm
Aop:70	Event:520	decreased				VT	VT:0002673	sperm quantity
Aop:70	Event:520	morphological change	CL	CL:0000019	sperm
Aop:70	Event:520	decreased	MESH	D005298	fertility
Aop:70	Event:520	decreased	CL	CL:0000019	sperm
Aop:70	Event:640	decreased				GO	GO:0006694	steroid biosynthetic process
Aop:70	Event:647	decreased				GO	GO:0050810	regulation of steroid biosynthetic process
Aop:70	Event:648	increased	CL	CL:0000178	Leydig cell	GO	GO:0006915	apoptotic process
Aop:70	Event:649	abnormal	CL	CL:0000178	Leydig cell	GO	GO:0007010	cytoskeleton organization
Aop:71	Event:525	decreased	CHEBI	CHEBI:17347	testosterone
Aop:71	Event:525	increased				GO	GO:0006915	apoptotic process
Aop:71	Event:520	decreased				VT	VT:0002673	sperm quantity
Aop:71	Event:520	morphological change	CL	CL:0000019	sperm
Aop:71	Event:520	decreased	MESH	D005298	fertility
Aop:71	Event:520	decreased	CL	CL:0000019	sperm
Aop:71	Event:650	increased	CHEBI	CHEBI:24261	glucocorticoid	GO	GO:0006704	glucocorticoid biosynthetic process
Aop:71	Event:650	increased				GO	GO:0001775	cell activation
Aop:71	Event:651	abnormal	PR	PR:000011406	glucocorticoid receptor	GO	GO:0004883	glucocorticoid receptor activity
Aop:71	Event:652	abnormal				GO	GO:0050810	regulation of steroid biosynthetic process
Aop:72	Event:228	increased	PR	PR:000013058	peroxisome proliferator-activated receptor gamma	GO	GO:0035357	peroxisome proliferator activated receptor signaling pathway
Aop:72	Event:1028	decreased	PR	PR:000013058	peroxisome proliferator-activated receptor gamma	GO	GO:0035357	peroxisome proliferator activated receptor signaling pathway
Aop:73	Event:526	decreased	PR	PR:000006294	dopamine beta-hydroxylase	GO	GO:0004500	dopamine beta-monooxygenase activity
Aop:73	Event:527	decreased	MESH	D005298	fertility
Aop:73	Event:527	decreased	MESH	D005298	fertility	MP	MP:0001921	reduced fertility
Aop:73	Event:528	decreased	CHEBI	CHEBI:18357	(R)-noradrenaline	GO	GO:0042421	norepinephrine biosynthetic process
Aop:73	Event:529	decreased	PR	PR:P01101	proto-oncogene c-Fos (mouse)	GO	GO:0023052	signaling
Aop:73	Event:530	decreased	MESH	D007987	Gonadotropin Releasing Hormone	GO	GO:0046879	hormone secretion
Aop:73	Event:531	decreased	CHEBI	CHEBI:81568	Luteinizing hormone	GO	GO:0033684	regulation of luteinizing hormone secretion
Aop:73	Event:531	decreased	CHEBI	CHEBI:81568	Luteinizing hormone	GO	GO:0046879	hormone secretion
Aop:73	Event:532	delayed				MP	MP:0001928	abnormal ovulation
Aop:73	Event:533	decreased	GO	GO:0060473	cortical granule	GO	GO:0046903	secretion
Aop:73	Event:534	abnormal	GO	GO:0060387	fertilization envelope
Aop:73	Event:535	abnormal				GO	GO:0035037	sperm entry
Aop:73	Event:536	increased				MP	MP:0004023	abnormal chromosome number
Aop:74	Event:543	decreased	MESH	D005298	fertility
Aop:74	Event:543	decreased	CL	CL:0000019	sperm
Aop:74	Event:662	increased				GO	GO:0044026	DNA hypermethylation
Aop:74	Event:655	increased	PR	PR:000011405	COUP transcription factor 2	GO	GO:0035624	receptor transactivation
Aop:74	Event:540	increased				MP	MP:0013603	abnormal fetal Leydig cell differentiation
Aop:74	Event:540	increased				HP	HP:0008715	Testicular dysgenesis
Aop:74	Event:541	decreased	PR	PR:000011405	COUP transcription factor 2	GO	GO:0035624	receptor transactivation
Aop:74	Event:541	increased				MP	MP:0013604	abnormal adult Leydig cell differentiation
Aop:77	Event:559	increased	FMA	FMA:61796	Nicotinic acetylcholine receptor	GO	GO:0015464	acetylcholine receptor activity
Aop:77	Event:177	functional change	GO	GO:0005739	mitochondrion
Aop:77	Event:341	decreased				GO	GO:0007612	learning
Aop:77	Event:341	decreased				GO	GO:0007613	memory
Aop:77	Event:560	abnormal				GO	GO:0060756	foraging behavior
Aop:77	Event:563	increased				MESH	D056631	colony collapse
Aop:77	Event:1107	increased				MESH	D056631	colony collapse
Aop:77	Event:1243	abnormal	CHEBI	CHEBI:39124	calcium ion	GO	GO:0005488	binding
Aop:77	Event:1243	abnormal	PR	PR:000004978	calmodulin	GO	GO:0023052	signaling
Aop:77	Event:1243	abnormal	CHEBI	CHEBI:39124	calcium ion	GO	GO:0005516	calmodulin binding
Aop:78	Event:559	increased	FMA	FMA:61796	Nicotinic acetylcholine receptor	GO	GO:0015464	acetylcholine receptor activity
Aop:78	Event:177	functional change	GO	GO:0005739	mitochondrion
Aop:78	Event:386	decreased				GO	GO:0099536	synaptic signaling
Aop:78	Event:341	decreased				GO	GO:0007612	learning
Aop:78	Event:341	decreased				GO	GO:0007613	memory
Aop:78	Event:565	decreased				GO	GO:0019098	reproductive behavior
Aop:78	Event:565	decreased				MP	MP:0001386	abnormal maternal nurturing
Aop:78	Event:566	abnormal				GO	GO:0002164	larval development
Aop:78	Event:563	increased				MESH	D056631	colony collapse
Aop:79	Event:559	increased	FMA	FMA:61796	Nicotinic acetylcholine receptor	GO	GO:0015464	acetylcholine receptor activity
Aop:79	Event:177	functional change	GO	GO:0005739	mitochondrion
Aop:79	Event:563	increased				MESH	D056631	colony collapse
Aop:79	Event:568	abnormal				NBO	NBO:0000051	thermoregulation behavior
Aop:79	Event:1107	increased				MESH	D056631	colony collapse
Aop:80	Event:177	functional change	GO	GO:0005739	mitochondrion
Aop:80	Event:570	functional change	FMA	FMA:67199	Mitochondrial deoxyribonucleic acid	GO	GO:0009611	response to wounding
Aop:80	Event:571	premature				GO	GO:0007568	aging
Aop:80	Event:572	decreased	PCO	PCO:0000001	population of organisms
Aop:80	Event:568	abnormal				NBO	NBO:0000051	thermoregulation behavior
Aop:80	Event:563	increased				MESH	D056631	colony collapse
Aop:80	Event:664	abnormal	FMA	FMA:67199	Mitochondrial deoxyribonucleic acid	GO	GO:0006281	DNA repair
Aop:80	Event:559	increased	FMA	FMA:61796	Nicotinic acetylcholine receptor	GO	GO:0015464	acetylcholine receptor activity
Aop:81	Event:573	increased				MP	MP:0004889	increased energy expenditure
Aop:81	Event:573	increased				MESH	D013312	Stress, Physiological
Aop:81	Event:574	increased				MESH	D001066	Appetite
Aop:81	Event:560	abnormal				GO	GO:0060756	foraging behavior
Aop:81	Event:572	decreased	PCO	PCO:0000001	population of organisms
Aop:81	Event:563	increased				MESH	D056631	colony collapse
Aop:82	Event:565	decreased				GO	GO:0019098	reproductive behavior
Aop:82	Event:565	decreased				MP	MP:0001386	abnormal maternal nurturing
Aop:82	Event:566	abnormal				GO	GO:0002164	larval development
Aop:82	Event:563	increased				MESH	D056631	colony collapse
Aop:84	Event:403	increased	UBERON	UBERON:0002405	immune system	GO	GO:0044414	suppression of host defenses
Aop:84	Event:576	increased				MP	MP:0002418	increased susceptibility to viral infection
Aop:84	Event:577	abnormal				GO	GO:0032502	developmental process
Aop:84	Event:572	decreased	PCO	PCO:0000001	population of organisms
Aop:84	Event:568	abnormal				NBO	NBO:0000051	thermoregulation behavior
Aop:84	Event:563	increased				MESH	D056631	colony collapse
Aop:85	Event:403	increased	UBERON	UBERON:0002405	immune system	GO	GO:0044414	suppression of host defenses
Aop:85	Event:576	increased				MP	MP:0002418	increased susceptibility to viral infection
Aop:85	Event:560	abnormal				GO	GO:0060756	foraging behavior
Aop:85	Event:572	decreased	PCO	PCO:0000001	population of organisms
Aop:85	Event:563	increased				MESH	D056631	colony collapse
Aop:86	Event:578	decreased	CHEBI	CHEBI:16217	D-glucono-1,5-lactone	GO	GO:0046562	glucose oxidase activity
Aop:86	Event:579	decreased	CHEBI	CHEBI:16240	hydrogen peroxide	GO	GO:0050665	hydrogen peroxide biosynthetic process
Aop:86	Event:561	decreased				NBO	NBO:0000079	feeding behavior
Aop:86	Event:566	abnormal				GO	GO:0002164	larval development
Aop:86	Event:563	increased				MESH	D056631	colony collapse
Aop:87	Event:559	increased	FMA	FMA:61796	Nicotinic acetylcholine receptor	GO	GO:0015464	acetylcholine receptor activity
Aop:87	Event:177	functional change	GO	GO:0005739	mitochondrion
Aop:87	Event:341	decreased				GO	GO:0007612	learning
Aop:87	Event:341	decreased				GO	GO:0007613	memory
Aop:87	Event:560	abnormal				GO	GO:0060756	foraging behavior
Aop:87	Event:563	increased				MESH	D056631	colony collapse
Aop:87	Event:1107	increased				MESH	D056631	colony collapse
Aop:87	Event:1108	abnormal				MESH	D012380	role
Aop:87	Event:1243	abnormal	CHEBI	CHEBI:39124	calcium ion	GO	GO:0005488	binding
Aop:87	Event:1243	abnormal	PR	PR:000004978	calmodulin	GO	GO:0023052	signaling
Aop:87	Event:1243	abnormal	CHEBI	CHEBI:39124	calcium ion	GO	GO:0005516	calmodulin binding
Aop:88	Event:559	increased	FMA	FMA:61796	Nicotinic acetylcholine receptor	GO	GO:0015464	acetylcholine receptor activity
Aop:88	Event:341	decreased				GO	GO:0007612	learning
Aop:88	Event:341	decreased				GO	GO:0007613	memory
Aop:88	Event:563	increased				MESH	D056631	colony collapse
Aop:88	Event:560	abnormal				GO	GO:0060756	foraging behavior
Aop:88	Event:663	increased	FMA	FMA:61796	Nicotinic acetylcholine receptor	GO	GO:0030549	acetylcholine receptor activator activity
Aop:88	Event:663	decreased				GO	GO:0030545	receptor regulator activity
Aop:88	Event:1107	increased				MESH	D056631	colony collapse
Aop:88	Event:1243	abnormal	CHEBI	CHEBI:39124	calcium ion	GO	GO:0005488	binding
Aop:88	Event:1243	abnormal	PR	PR:000004978	calmodulin	GO	GO:0023052	signaling
Aop:88	Event:1243	abnormal	CHEBI	CHEBI:39124	calcium ion	GO	GO:0005516	calmodulin binding
Aop:89	Event:559	increased	FMA	FMA:61796	Nicotinic acetylcholine receptor	GO	GO:0015464	acetylcholine receptor activity
Aop:89	Event:341	decreased				GO	GO:0007612	learning
Aop:89	Event:341	decreased				GO	GO:0007613	memory
Aop:89	Event:563	increased				MESH	D056631	colony collapse
Aop:89	Event:560	abnormal				GO	GO:0060756	foraging behavior
Aop:89	Event:663	increased	FMA	FMA:61796	Nicotinic acetylcholine receptor	GO	GO:0030549	acetylcholine receptor activator activity
Aop:89	Event:663	decreased				GO	GO:0030545	receptor regulator activity
Aop:89	Event:1107	increased				MESH	D056631	colony collapse
Aop:89	Event:1108	abnormal				MESH	D012380	role
Aop:89	Event:1243	abnormal	CHEBI	CHEBI:39124	calcium ion	GO	GO:0005488	binding
Aop:89	Event:1243	abnormal	PR	PR:000004978	calmodulin	GO	GO:0023052	signaling
Aop:89	Event:1243	abnormal	CHEBI	CHEBI:39124	calcium ion	GO	GO:0005516	calmodulin binding
Aop:90	Event:559	increased	FMA	FMA:61796	Nicotinic acetylcholine receptor	GO	GO:0015464	acetylcholine receptor activity
Aop:90	Event:341	decreased				GO	GO:0007612	learning
Aop:90	Event:341	decreased				GO	GO:0007613	memory
Aop:90	Event:565	decreased				GO	GO:0019098	reproductive behavior
Aop:90	Event:565	decreased				MP	MP:0001386	abnormal maternal nurturing
Aop:90	Event:566	abnormal				GO	GO:0002164	larval development
Aop:90	Event:563	increased				MESH	D056631	colony collapse
Aop:90	Event:663	increased	FMA	FMA:61796	Nicotinic acetylcholine receptor	GO	GO:0030549	acetylcholine receptor activator activity
Aop:90	Event:663	decreased				GO	GO:0030545	receptor regulator activity
Aop:90	Event:386	decreased				GO	GO:0099536	synaptic signaling
Aop:91	Event:584	decreased	PR	PR:000002095	sodium channel protein type 1 subunit alpha	GO	GO:0019871	sodium channel inhibitor activity
Aop:91	Event:584	decreased	PR	PR:000002095	sodium channel protein type 1 subunit alpha	GO	GO:0023052	signaling
Aop:91	Event:585	decreased				GO	GO:0001508	action potential
Aop:91	Event:586	decreased				NBO	NBO:0000371	aquatic locomotion
Aop:91	Event:587	decreased				NBO	NBO:0000079	feeding behavior
Aop:91	Event:588	increased				GO	GO:0002120	predatory behavior
Aop:91	Event:592	decreased				VT	VT:0005372	life span trait
Aop:93	Event:585	decreased				GO	GO:0001508	action potential
Aop:93	Event:586	decreased				NBO	NBO:0000371	aquatic locomotion
Aop:93	Event:588	increased				GO	GO:0002120	predatory behavior
Aop:93	Event:584	decreased	PR	PR:000002095	sodium channel protein type 1 subunit alpha	GO	GO:0019871	sodium channel inhibitor activity
Aop:93	Event:584	decreased	PR	PR:000002095	sodium channel protein type 1 subunit alpha	GO	GO:0023052	signaling
Aop:94	Event:584	decreased	PR	PR:000002095	sodium channel protein type 1 subunit alpha	GO	GO:0019871	sodium channel inhibitor activity
Aop:94	Event:584	decreased	PR	PR:000002095	sodium channel protein type 1 subunit alpha	GO	GO:0023052	signaling
Aop:94	Event:444	increased	MESH	D054537	atrioventricular block
Aop:94	Event:444	increased	MESH	D001919	decreased heart rate
Aop:94	Event:445	increased				MP	MP:0001954	respiratory distress
Aop:94	Event:590	decreased				MP	MP:0005039	hypoxia
Aop:94	Event:591	increased	MESH	C565682	Amputation, Congenital
Aop:94	Event:585	decreased				GO	GO:0001508	action potential
Aop:95	Event:585	decreased				GO	GO:0001508	action potential
Aop:95	Event:586	decreased				NBO	NBO:0000371	aquatic locomotion
Aop:95	Event:587	decreased				NBO	NBO:0000079	feeding behavior
Aop:95	Event:588	increased				GO	GO:0002120	predatory behavior
Aop:95	Event:592	decreased				VT	VT:0005372	life span trait
Aop:95	Event:593	decreased	PR	PR:Q12809	potassium voltage-gated channel subfamily H member 2 (human)	GO	GO:0019870	potassium channel inhibitor activity
Aop:96	Event:598	decreased	PR	PR:000002095	sodium channel protein type 1 subunit alpha	GO	GO:0019871	sodium channel inhibitor activity
Aop:96	Event:599	increased				GO	GO:0051899	membrane depolarization
Aop:96	Event:600	increased				GO	GO:0007269	neurotransmitter secretion
Aop:96	Event:601	increased				GO	GO:0006936	muscle contraction
Aop:96	Event:602	increased				MP	MP:0001393	ataxia
Aop:96	Event:602	increased				MP	MP:0001399	hyperactivity
Aop:96	Event:602	increased				MP	MP:0000753	paralysis
Aop:96	Event:351	increased				MESH	D009026	mortality
Aop:97	Event:619	decreased	PR	PR:000015189	sodium-dependent serotonin transporter	GO	GO:0098810	neurotransmitter reuptake
Aop:97	Event:619	decreased	PR	PR:000015189	sodium-dependent serotonin transporter	GO	GO:0051610	serotonin uptake
Aop:97	Event:623	increased				GO	GO:0002120	predatory behavior
Aop:97	Event:361	decreased				PCO	PCO:0000008	population growth rate
Aop:97	Event:1142	increased	UBERON	UBERON:0003978	valve	GO	GO:0050881	musculoskeletal movement
Aop:97	Event:624	increased				NBO	NBO:0000071	fossorial locomotion behavior
Aop:97	Event:622	increased				GO	GO:0040011	locomotion
Aop:97	Event:626	decreased	PR	PR:000015189	sodium-dependent serotonin transporter	GO	GO:0001820	serotonin secretion
Aop:98	Event:619	decreased	PR	PR:000015189	sodium-dependent serotonin transporter	GO	GO:0098810	neurotransmitter reuptake
Aop:98	Event:619	decreased	PR	PR:000015189	sodium-dependent serotonin transporter	GO	GO:0051610	serotonin uptake
Aop:98	Event:626	decreased	PR	PR:000015189	sodium-dependent serotonin transporter	GO	GO:0001820	serotonin secretion
Aop:98	Event:627	decreased				NBO	NBO:0000018	fear/anxiety related behavior
Aop:98	Event:629	decreased				MP	MP:0014039	abnormal sheltering behavior
Aop:98	Event:588	increased				GO	GO:0002120	predatory behavior
Aop:99	Event:633	decreased	CL	CL:0011110	histaminergic neuron	GO	GO:0043179	rhythmic excitation
Aop:99	Event:634	increased	MESH	D000758	anesthesia
Aop:99	Event:635	decreased				GO	GO:0040011	locomotion
Aop:99	Event:636	decreased				VT	VT:0005372	life span trait
Aop:99	Event:588	increased				GO	GO:0002120	predatory behavior
Aop:99	Event:638	decreased	PR	PR:000001423	histamine H2 receptor	GO	GO:0004969	histamine receptor activity
Aop:99	Event:341	decreased				GO	GO:0007612	learning
Aop:99	Event:341	decreased				GO	GO:0007613	memory
Aop:100	Event:79	decreased	PR	PR:000013427	prostaglandin G/H synthase 1	GO	GO:0004666	prostaglandin-endoperoxide synthase activity
Aop:100	Event:79	decreased	PR	PR:000013428	prostaglandin G/H synthase 2	GO	GO:0004666	prostaglandin-endoperoxide synthase activity
Aop:100	Event:671	decreased	CHEBI	CHEBI:15553	prostaglandin F2alpha
Aop:100	Event:672	decreased	CHEBI	CHEBI:15553	prostaglandin F2alpha	GO	GO:0001516	prostaglandin biosynthetic process
Aop:100	Event:673	abnormal	MESH	D005298	fertility
Aop:100	Event:674	decreased				NBO	NBO:0000280	attraction-related behavior
Aop:100	Event:675	decreased				GO	GO:0022414	reproductive process
Aop:100	Event:675	decreased				GO	GO:0000003	reproduction
Aop:100	Event:360	decreased	PCO	PCO:0000001	population of organisms	PCO	PCO:0000008	population growth rate
Aop:101	Event:79	decreased	PR	PR:000013427	prostaglandin G/H synthase 1	GO	GO:0004666	prostaglandin-endoperoxide synthase activity
Aop:101	Event:79	decreased	PR	PR:000013428	prostaglandin G/H synthase 2	GO	GO:0004666	prostaglandin-endoperoxide synthase activity
Aop:101	Event:674	decreased				NBO	NBO:0000280	attraction-related behavior
Aop:101	Event:675	decreased				GO	GO:0022414	reproductive process
Aop:101	Event:675	decreased				GO	GO:0000003	reproduction
Aop:101	Event:678	decreased	CHEBI	CHEBI:26013	pheromone	GO	GO:0071834	mating pheromone secretion
Aop:101	Event:681	decreased	CHEBI	CHEBI:15553	prostaglandin F2alpha	GO	GO:0001516	prostaglandin biosynthetic process
Aop:101	Event:671	decreased	CHEBI	CHEBI:15553	prostaglandin F2alpha
Aop:101	Event:360	decreased	PCO	PCO:0000001	population of organisms	PCO	PCO:0000008	population growth rate
Aop:102	Event:687	decreased	CHEBI	CHEBI:15551	prostaglandin E2
Aop:102	Event:689	decreased	MESH	D007987	Gonadotropin Releasing Hormone
Aop:102	Event:690	decreased	CHEBI	CHEBI:81568	Luteinizing hormone
Aop:102	Event:691	decreased	CHEBI	CHEBI:26764	steroid hormone
Aop:102	Event:692	decreased	CHEBI	CHEBI:26764	steroid hormone	GO	GO:0003707	steroid hormone receptor activity
Aop:102	Event:692	decreased	CHEBI	CHEBI:26764	steroid hormone	GO	GO:0023052	signaling
Aop:102	Event:694	decreased				GO	GO:0008315	G2/MI transition of meiotic cell cycle
Aop:102	Event:693	increased	CHEBI	CHEBI:58165	3',5'-cyclic AMP(1-)
Aop:102	Event:675	decreased				GO	GO:0022414	reproductive process
Aop:102	Event:675	decreased				GO	GO:0000003	reproduction
Aop:102	Event:79	decreased	PR	PR:000013427	prostaglandin G/H synthase 1	GO	GO:0004666	prostaglandin-endoperoxide synthase activity
Aop:102	Event:79	decreased	PR	PR:000013428	prostaglandin G/H synthase 2	GO	GO:0004666	prostaglandin-endoperoxide synthase activity
Aop:102	Event:360	decreased	PCO	PCO:0000001	population of organisms	PCO	PCO:0000008	population growth rate
Aop:103	Event:79	decreased	PR	PR:000013427	prostaglandin G/H synthase 1	GO	GO:0004666	prostaglandin-endoperoxide synthase activity
Aop:103	Event:79	decreased	PR	PR:000013428	prostaglandin G/H synthase 2	GO	GO:0004666	prostaglandin-endoperoxide synthase activity
Aop:103	Event:687	decreased	CHEBI	CHEBI:15551	prostaglandin E2
Aop:103	Event:689	decreased	MESH	D007987	Gonadotropin Releasing Hormone
Aop:103	Event:690	decreased	CHEBI	CHEBI:81568	Luteinizing hormone
Aop:103	Event:691	decreased	CHEBI	CHEBI:26764	steroid hormone
Aop:103	Event:692	decreased	CHEBI	CHEBI:26764	steroid hormone	GO	GO:0003707	steroid hormone receptor activity
Aop:103	Event:692	decreased	CHEBI	CHEBI:26764	steroid hormone	GO	GO:0023052	signaling
Aop:103	Event:695	increased	PR	PR:Q9VNE1	MAD2 like protein (fruit fly)	GO	GO:1902426	deactivation of mitotic spindle assembly checkpoint
Aop:103	Event:696	abnormal				GO	GO:0007059	chromosome segregation
Aop:103	Event:675	decreased				GO	GO:0022414	reproductive process
Aop:103	Event:675	decreased				GO	GO:0000003	reproduction
Aop:103	Event:360	decreased	PCO	PCO:0000001	population of organisms	PCO	PCO:0000008	population growth rate
Aop:104	Event:697	decreased	PR	PR:Q12809	potassium voltage-gated channel subfamily H member 2 (human)	GO	GO:0005216	ion channel activity
Aop:104	Event:697	decreased	PR	PR:000001978	ATP-sensitive inward rectifier potassium channel 1	GO	GO:0005216	ion channel activity
Aop:104	Event:351	increased				MESH	D009026	mortality
Aop:104	Event:698	abnormal				GO	GO:0001508	action potential
Aop:104	Event:699	increased				MESH	D001145	Arrhythmias, Cardiac
Aop:105	Event:708	increased	PR	PR:P02761	major urinary protein (rat)
Aop:105	Event:709	increased	CL	CL:1000507	kidney tubule cell	GO	GO:0008219	cell death
Aop:105	Event:710	increased	CL	CL:1000507	kidney tubule cell	GO	GO:0050673	epithelial cell proliferation
Aop:105	Event:713	increased	MESH	D000236	Adenoma
Aop:105	Event:713	increased	MESH	D002277	Carcinoma
Aop:105	Event:713	increased	MESH	D000236	Adenoma	MESH	D002292	Carcinoma, Renal Cell
Aop:105	Event:767	increased	CL	CL:1000507	kidney tubule cell	MESH	D006965	hyperplasia
Aop:105	Event:714	increased	PR	PR:P02761	major urinary protein (rat)	GO	GO:0005488	binding
Aop:106	Event:718	increased	PR	PR:000028799	tubulin	GO	GO:0015631	tubulin binding
Aop:106	Event:718	disrupted	GO	GO:0045298	tubulin complex
Aop:106	Event:720	increased	GO	GO:0005874	microtubule	GO	GO:0007019	microtubule depolymerization
Aop:106	Event:721	decreased	GO	GO:0005819	spindle	GO	GO:0007051	spindle organization
Aop:106	Event:728	increased				MP	MP:0004023	abnormal chromosome number
Aop:106	Event:752	abnormal	GO	GO:0005694	chromosome	GO	GO:0051305	chromosome movement towards spindle pole
Aop:106	Event:723	increased				MP	MP:0004023	abnormal chromosome number
Aop:107	Event:715	increased	PR	PR:000011398	nuclear receptor subfamily 1 group I member 3	GO	GO:0023052	signaling
Aop:107	Event:716	increased	CL	CL:0000422	mitogenic signaling cell	GO	GO:0008283	cell proliferation
Aop:107	Event:716	increased	CL	CL:0000182	hepatocyte	GO	GO:0072574	hepatocyte proliferation
Aop:107	Event:719	increased	MESH	D000236	Adenoma
Aop:107	Event:719	increased	MESH	D002277	Carcinoma
Aop:107	Event:719	increased	MESH	D000236	Adenoma	MESH	D006528	hepatocellular carcinoma
Aop:107	Event:774	increased	MP	MP:0003902	abnormal cell mass	MP	MP:0002009	preneoplasia
Aop:107	Event:1214	abnormal				GO	GO:0010468	regulation of gene expression
Aop:108	Event:719	increased	MESH	D000236	Adenoma
Aop:108	Event:719	increased	MESH	D002277	Carcinoma
Aop:108	Event:719	increased	MESH	D000236	Adenoma	MESH	D006528	hepatocellular carcinoma
Aop:108	Event:768	increased				GO	GO:0008219	cell death
Aop:108	Event:768	increased				GO	GO:0001909	leukocyte mediated cytotoxicity
Aop:108	Event:209	increased				MP	MP:0003674	oxidative stress
Aop:108	Event:726	increased	PR	PR:000023575	pyruvate dehydrogenase [ubiquinone]	GO	GO:0004738	pyruvate dehydrogenase activity
Aop:108	Event:724	decreased	PR	PR:Q63065	Pyruvate dehydrogenase (acetyl-transferring)] kinase isozyme 1, mitochondrial (rat)	GO	GO:0004738	pyruvate dehydrogenase activity
Aop:108	Event:769	increased				GO	GO:0045333	cellular respiration
Aop:109	Event:733	increased	CL	CL:0002328	bronchial epithelial cell	GO	GO:0008219	cell death
Aop:109	Event:734	increased	CL	CL:0002328	bronchial epithelial cell	GO	GO:0050673	epithelial cell proliferation
Aop:109	Event:735	increased	CL	CL:0002328	bronchial epithelial cell	MESH	D006965	hyperplasia
Aop:109	Event:736	increased	MESH	D000236	Adenoma
Aop:109	Event:736	increased	MESH	D002277	Carcinoma
Aop:109	Event:770	increased	CL	CL:0000158	Clara cell	GO	GO:0008219	cell death
Aop:110	Event:737	decreased	CHEBI	CHEBI:16382	iodide	GO	GO:0015705	iodide transport
Aop:110	Event:739	increased	CL	CL:0002258	thyroid follicular cell	GO	GO:0008283	cell proliferation
Aop:110	Event:739	increased	CL	CL:0002258	thyroid follicular cell	MESH	D006984	hypertrophy
Aop:110	Event:740	increased	CL	CL:0002258	thyroid follicular cell	MESH	D006965	hyperplasia
Aop:110	Event:741	increased	MESH	D000236	Adenoma
Aop:110	Event:741	increased	MESH	D002277	Carcinoma
Aop:110	Event:753	increased	CHEBI	CHEBI:81567	Thyroid stimulating hormone
Aop:110	Event:753	increased	CHEBI	CHEBI:81567	Thyroid stimulating hormone	MP	MP:0005135	increased thyroid-stimulating hormone level
Aop:110	Event:771	decreased	CHEBI	CHEBI:30660	thyroxine
Aop:111	Event:742	decreased	PR	PR:000004191	androgen receptor	GO	GO:0004882	androgen receptor activity
Aop:111	Event:743	decreased	CHEBI	CHEBI:17347	testosterone	GO	GO:0005102	receptor binding
Aop:111	Event:744	increased	CL	CL:0000178	Leydig cell	MP	MP:0001152	Leydig cell hyperplasia
Aop:111	Event:745	increased				MP	MP:0002006	neoplasm
Aop:111	Event:754	increased	CHEBI	CHEBI:81568	Luteinizing hormone
Aop:112	Event:746	increased				GO	GO:0001963	synaptic transmission, dopaminergic
Aop:112	Event:747	decreased	CHEBI	CHEBI:81580	Prolactin
Aop:112	Event:748	increased	PR	PR:000007204	estrogen receptor	GO	GO:0030284	estrogen receptor activity
Aop:112	Event:749	decreased	CHEBI	CHEBI:17026	progesterone	GO	GO:0042701	progesterone secretion
Aop:112	Event:772	increased	CL	CL:0002656	glandular cell of endometrium	MP	MP:0009092	endometrium hyperplasia
Aop:112	Event:773	increased	MESH	D000236	Adenoma
Aop:112	Event:773	increased	MESH	D002277	Carcinoma
Aop:113	Event:760	increased	PR	PR:Q94900	glutamate-gated chloride channel (fruit fly)	GO	GO:0005254	chloride channel activity
Aop:113	Event:761	increased	CHEBI	CHEBI:17996	chloride	GO	GO:1902476	chloride transmembrane transport
Aop:113	Event:763	increased				GO	GO:0060081	membrane hyperpolarization
Aop:113	Event:764	increased				MP	MP:0001393	ataxia
Aop:113	Event:764	increased				MP	MP:0001399	hyperactivity
Aop:113	Event:764	increased				MP	MP:0000753	paralysis
Aop:113	Event:351	increased				MESH	D009026	mortality
Aop:113	Event:765	decreased	PCO	PCO:0000003	population quality
Aop:114	Event:766	decreased	PR	PR:P32755	4-hydroxyphenylpyruvate dioxygenase (rat)	GO	GO:0003868	4-hydroxyphenylpyruvate dioxygenase activity
Aop:114	Event:775	increased	CHEBI	CHEBI:18186	tyrosine
Aop:114	Event:776	increased	CL	CL:0000575	corneal epithelial cell	GO	GO:0008219	cell death
Aop:114	Event:777	increased	CL	CL:0000575	corneal epithelial cell	GO	GO:0006954	inflammatory response
Aop:114	Event:778	increased	CL	CL:0000575	corneal epithelial cell	GO	GO:0008283	cell proliferation
Aop:114	Event:779	increased	MESH	D010212	papilloma
Aop:114	Event:779	increased	MESH	D002277	Carcinoma
Aop:115	Event:780	increased	CL	CL:0000066	epithelial cell	GO	GO:0008219	cell death
Aop:115	Event:149	increased				GO	GO:0006954	inflammatory response
Aop:115	Event:781	increased	CL	CL:0000066	epithelial cell	GO	GO:0008283	cell proliferation
Aop:115	Event:782	increased	CL	CL:0000066	epithelial cell	MP	MP:0005493	stomach epithelial hyperplasia
Aop:115	Event:779	increased	MESH	D010212	papilloma
Aop:115	Event:779	increased	MESH	D002277	Carcinoma
Aop:116	Event:783	increased	CL	CL:1000494	nephron tubule epithelial cell	GO	GO:0008219	cell death
Aop:116	Event:710	increased	CL	CL:1000507	kidney tubule cell	GO	GO:0050673	epithelial cell proliferation
Aop:116	Event:784	increased	CL	CL:1000494	nephron tubule epithelial cell	MP	MP:0004968	kidney epithelium hyperplasia
Aop:116	Event:713	increased	MESH	D000236	Adenoma
Aop:116	Event:713	increased	MESH	D002277	Carcinoma
Aop:116	Event:713	increased	MESH	D000236	Adenoma	MESH	D002292	Carcinoma, Renal Cell
Aop:117	Event:785	increased	PR	PR:000004191	androgen receptor	GO	GO:0004882	androgen receptor activity
Aop:117	Event:716	increased	CL	CL:0000422	mitogenic signaling cell	GO	GO:0008283	cell proliferation
Aop:117	Event:716	increased	CL	CL:0000182	hepatocyte	GO	GO:0072574	hepatocyte proliferation
Aop:117	Event:774	increased	MP	MP:0003902	abnormal cell mass	MP	MP:0002009	preneoplasia
Aop:117	Event:719	increased	MESH	D000236	Adenoma
Aop:117	Event:719	increased	MESH	D002277	Carcinoma
Aop:117	Event:719	increased	MESH	D000236	Adenoma	MESH	D006528	hepatocellular carcinoma
Aop:118	Event:786	increased	CL	CL:0000182	hepatocyte	GO	GO:0008219	cell death
Aop:118	Event:787	increased	CL	CL:0000182	hepatocyte	GO	GO:0008283	cell proliferation
Aop:118	Event:774	increased	MP	MP:0003902	abnormal cell mass	MP	MP:0002009	preneoplasia
Aop:118	Event:719	increased	MESH	D000236	Adenoma
Aop:118	Event:719	increased	MESH	D002277	Carcinoma
Aop:118	Event:719	increased	MESH	D000236	Adenoma	MESH	D006528	hepatocellular carcinoma
Aop:119	Event:279	decreased	PR	PR:000016584	thyroid peroxidase	GO	GO:0004447	iodide peroxidase activity
Aop:119	Event:788	decreased	PR	PR:Q9DCX8	iodotyrosine deiodinase 1 (mouse)	GO	GO:0003824	catalytic activity
Aop:119	Event:739	increased	CL	CL:0002258	thyroid follicular cell	GO	GO:0008283	cell proliferation
Aop:119	Event:739	increased	CL	CL:0002258	thyroid follicular cell	MESH	D006984	hypertrophy
Aop:119	Event:740	increased	CL	CL:0002258	thyroid follicular cell	MESH	D006965	hyperplasia
Aop:119	Event:753	increased	CHEBI	CHEBI:81567	Thyroid stimulating hormone
Aop:119	Event:753	increased	CHEBI	CHEBI:81567	Thyroid stimulating hormone	MP	MP:0005135	increased thyroid-stimulating hormone level
Aop:119	Event:741	increased	MESH	D000236	Adenoma
Aop:119	Event:741	increased	MESH	D002277	Carcinoma
Aop:119	Event:771	decreased	CHEBI	CHEBI:30660	thyroxine
Aop:120	Event:790	decreased	PR	PR:P31214	3-oxo-5-alpha-steroid 4-dehydrogenase 2 (rat)	GO	GO:0003824	catalytic activity
Aop:120	Event:791	increased	CHEBI	CHEBI:81568	Luteinizing hormone
Aop:120	Event:744	increased	CL	CL:0000178	Leydig cell	MP	MP:0001152	Leydig cell hyperplasia
Aop:120	Event:792	decreased	CHEBI	CHEBI:17347	testosterone	GO	GO:0061370	testosterone biosynthetic process
Aop:120	Event:745	increased				MP	MP:0002006	neoplasm
Aop:121	Event:793	increased	MESH	D002137	Calculi	MP	MP:0011625	cystolithiasis
Aop:121	Event:794	increased	CL	CL:0000731	urothelial cell	GO	GO:0008219	cell death
Aop:121	Event:795	increased	CL	CL:0000731	urothelial cell	GO	GO:0008283	cell proliferation
Aop:121	Event:796	increased	CL	CL:0000731	urothelial cell	MESH	D006965	hyperplasia
Aop:121	Event:797	increased	MESH	D000236	Adenoma
Aop:121	Event:797	increased	MESH	D002277	Carcinoma
Aop:122	Event:798	decreased	MESH	D064828	Prolyl hydroxylases	GO	GO:0003824	catalytic activity
Aop:122	Event:799	increased	PR	PR:G5EGD2	hypoxia-inducible factor 1 (Caenorhabditis elegans)	GO	GO:0010467	gene expression
Aop:122	Event:799	increased	PR	PR:000008555	hypoxia-inducible factor 1-alpha	GO	GO:0010467	gene expression
Aop:122	Event:800	decreased	PR	PR:000038849	aromatase isoform 1	GO	GO:0070330	aromatase activity
Aop:122	Event:800	decreased	PR	PR:000006100	aromatase	GO	GO:0070330	aromatase activity
Aop:122	Event:3	decreased	CHEBI	CHEBI:16469	17beta-estradiol	GO	GO:0006703	estrogen biosynthetic process
Aop:122	Event:219	decreased	CHEBI	CHEBI:16469	17beta-estradiol
Aop:122	Event:285	decreased	MESH	D014819	vitellogenins	GO	GO:0010467	gene expression
Aop:122	Event:285	decreased	MESH	D014819	vitellogenins	GO	GO:0009306	protein secretion
Aop:122	Event:221	decreased	MESH	D014819	vitellogenins
Aop:122	Event:309	decreased	MESH	D014819	vitellogenins	GO	GO:0006898	receptor-mediated endocytosis
Aop:122	Event:309	decreased				GO	GO:0001555	oocyte growth
Aop:122	Event:309	decreased				GO	GO:0048599	oocyte development
Aop:122	Event:78	decreased				VT	VT:1000294	egg quantity
Aop:122	Event:360	decreased	PCO	PCO:0000001	population of organisms	PCO	PCO:0000008	population growth rate
Aop:123	Event:801	abnormal	PR	PR:000008555	hypoxia-inducible factor 1-alpha	GO	GO:0023052	signaling
Aop:123	Event:799	increased	PR	PR:G5EGD2	hypoxia-inducible factor 1 (Caenorhabditis elegans)	GO	GO:0010467	gene expression
Aop:123	Event:799	increased	PR	PR:000008555	hypoxia-inducible factor 1-alpha	GO	GO:0010467	gene expression
Aop:123	Event:802	increased	PR	PR:000008555	hypoxia-inducible factor 1-alpha	GO	GO:0010467	gene expression
Aop:123	Event:800	decreased	PR	PR:000038849	aromatase isoform 1	GO	GO:0070330	aromatase activity
Aop:123	Event:800	decreased	PR	PR:000006100	aromatase	GO	GO:0070330	aromatase activity
Aop:123	Event:219	decreased	CHEBI	CHEBI:16469	17beta-estradiol
Aop:123	Event:3	decreased	CHEBI	CHEBI:16469	17beta-estradiol	GO	GO:0006703	estrogen biosynthetic process
Aop:123	Event:285	decreased	MESH	D014819	vitellogenins	GO	GO:0010467	gene expression
Aop:123	Event:285	decreased	MESH	D014819	vitellogenins	GO	GO:0009306	protein secretion
Aop:123	Event:221	decreased	MESH	D014819	vitellogenins
Aop:123	Event:309	decreased	MESH	D014819	vitellogenins	GO	GO:0006898	receptor-mediated endocytosis
Aop:123	Event:309	decreased				GO	GO:0001555	oocyte growth
Aop:123	Event:309	decreased				GO	GO:0048599	oocyte development
Aop:123	Event:78	decreased				VT	VT:1000294	egg quantity
Aop:123	Event:360	decreased	PCO	PCO:0000001	population of organisms	PCO	PCO:0000008	population growth rate
Aop:124	Event:804	decreased	PR	PR:000008636	3-hydroxy-3-methylglutaryl-coenzyme A reductase	GO	GO:0042282	hydroxymethylglutaryl-CoA reductase activity
Aop:124	Event:805	decreased	CHEBI	CHEBI:25350	mevalonate
Aop:124	Event:807	decreased	CHEBI	CHEBI:16113	cholesterol	GO	GO:0006695	cholesterol biosynthetic process
Aop:124	Event:807	decreased	CHEBI	CHEBI:16113	cholesterol	GO	GO:0030301	cholesterol transport
Aop:124	Event:807	decreased	CHEBI	CHEBI:17002	cholesteryl ester	GO	GO:0030301	cholesterol transport
Aop:124	Event:808	decreased	CHEBI	CHEBI:17347	testosterone
Aop:124	Event:809	morphological change	UBERON	UBERON:0000079	male reproductive system
Aop:124	Event:330	decreased	MESH	D005298	fertility
Aop:126	Event:848	decreased	CHEBI	CHEBI:18357	(R)-noradrenaline	GO	GO:0051380	norepinephrine binding
Aop:126	Event:849	decreased	PR	PR:000001186	alpha-2A adrenergic receptor	GO	GO:0023052	signaling
Aop:126	Event:529	decreased	PR	PR:P01101	proto-oncogene c-Fos (mouse)	GO	GO:0023052	signaling
Aop:126	Event:530	decreased	MESH	D007987	Gonadotropin Releasing Hormone	GO	GO:0046879	hormone secretion
Aop:126	Event:531	decreased	CHEBI	CHEBI:81568	Luteinizing hormone	GO	GO:0033684	regulation of luteinizing hormone secretion
Aop:126	Event:531	decreased	CHEBI	CHEBI:81568	Luteinizing hormone	GO	GO:0046879	hormone secretion
Aop:126	Event:532	delayed				MP	MP:0001928	abnormal ovulation
Aop:126	Event:533	decreased	GO	GO:0060473	cortical granule	GO	GO:0046903	secretion
Aop:126	Event:534	abnormal	GO	GO:0060387	fertilization envelope
Aop:126	Event:535	abnormal				GO	GO:0035037	sperm entry
Aop:126	Event:536	increased				MP	MP:0004023	abnormal chromosome number
Aop:126	Event:527	decreased	MESH	D005298	fertility
Aop:126	Event:527	decreased	MESH	D005298	fertility	MP	MP:0001921	reduced fertility
Aop:128	Event:277	decreased	CHEBI	CHEBI:60311	thyroid hormone	GO	GO:0006590	thyroid hormone generation
Aop:128	Event:426	decreased	CHEBI	CHEBI:30660	thyroxine
Aop:128	Event:814	occurrence	UBERON	UBERON:0002113	kidney	MESH	Q000633	toxicity
Aop:128	Event:819	decreased				GO	GO:0003094	glomerular filtration
Aop:128	Event:820	decreased				VT	VT:0005524	kidney plasma flow trait
Aop:128	Event:821	decreased	CHEBI	CHEBI:29101	sodium(1+)	GO	GO:0070293	renal absorption
Aop:128	Event:813	increased	CHEBI	CHEBI:16737	creatinine
Aop:128	Event:813	increased				MP	MP:0005332	abnormal amino acid level
Aop:128	Event:823	occurrence	UBERON	UBERON:0009773	renal tubule	MESH	D004106	Dilatation
Aop:128	Event:824	occurrence				MP	MP:0011899	podocyte vacuolization
Aop:128	Event:818	occurrence	UBERON	UBERON:0009773	renal tubule	GO	GO:0048102	autophagic cell death
Aop:128	Event:825	decreased	UBERON	UBERON:0002113	kidney	MI	MI:0613	function
Aop:130	Event:828	decreased	PR	PR:Q53H76	phospholipase A1 member A (human)	GO	GO:0004620	phospholipase activity
Aop:130	Event:829	functional change	FMA	FMA:67514	Lipid bilayer of wall of lysosome
Aop:130	Event:831	functional change	GO	GO:0005764	lysosome
Aop:130	Event:832	functional change	GO	GO:0005739	mitochondrion
Aop:130	Event:833	occurrence				GO	GO:0048102	autophagic cell death
Aop:130	Event:835	occurrence				GO	GO:0048102	autophagic cell death
Aop:130	Event:837	occurrence				GO	GO:0048102	autophagic cell death
Aop:130	Event:838	increased				HP	HP:0001414	Microvesicular hepatic steatosis
Aop:130	Event:839	occurrence				MP	MP:0014045	Mallory bodies
Aop:130	Event:840	occurrence	UBERON	UBERON:0002107	liver	MP	MP:0003333	liver fibrosis
Aop:130	Event:836	occurrence				GO	GO:0048102	autophagic cell death
Aop:131	Event:18	increased	PR	PR:000003858	aryl hydrocarbon receptor	GO	GO:0004874	aryl hydrocarbon receptor activity
Aop:131	Event:844	increased	CHEBI	CHEBI:27258	uroporphyrinogen
Aop:131	Event:845	decreased	PR	PR:000017134	uroporphyrinogen decarboxylase	GO	GO:0003824	catalytic activity
Aop:131	Event:846	increased	CHEBI	CHEBI:26214	porphyrins
Aop:131	Event:369	increased				MP	MP:0005654	porphyria
Aop:131	Event:850	increased	PR	PR:000006102	cytochrome P450 1A2	GO	GO:0010467	gene expression
Aop:131	Event:850	increased	PR	PR:P79761	cytochrome P450 1A5 (chicken)	GO	GO:0010467	gene expression
Aop:134	Event:424	decreased	PR	PR:000015171	sodium/iodide cotransporter	GO	GO:0008507	sodium:iodide symporter activity
Aop:134	Event:277	decreased	CHEBI	CHEBI:60311	thyroid hormone	GO	GO:0006590	thyroid hormone generation
Aop:134	Event:425	decreased	CHEBI	CHEBI:16382	iodide	GO	GO:0015705	iodide transport
Aop:134	Event:281	decreased	CHEBI	CHEBI:30660	thyroxine	MP	MP:0005475	abnormal circulating thyroxine level
Aop:134	Event:280	decreased	CHEBI	CHEBI:30660	thyroxine	GO	GO:0010817	regulation of hormone levels
Aop:134	Event:756	abnormal	UBERON	UBERON:0002421	hippocampal formation	GO	GO:0010468	regulation of gene expression
Aop:134	Event:757	morphological change	UBERON	UBERON:0002421	hippocampal formation	GO	GO:0007420	brain development
Aop:134	Event:758	abnormal	GO	GO:0045202	synapse	GO	GO:0007268	chemical synaptic transmission
Aop:134	Event:402	decreased				GO	GO:0007611	learning or memory
Aop:134	Event:402	decreased				GO	GO:0050890	cognition
Aop:134	Event:426	decreased	CHEBI	CHEBI:30660	thyroxine
Aop:136	Event:867	decreased				GO	GO:0051453	regulation of intracellular pH
Aop:136	Event:868	increased	UBERON	UBERON:0001997	olfactory epithelium	MESH	D001284	atrophy
Aop:136	Event:868	increased				GO	GO:0070265	necrotic cell death
Aop:136	Event:870	increased				GO	GO:0008283	cell proliferation
Aop:136	Event:869	increased	MESH	D008679	Metaplasia
Aop:136	Event:768	increased				GO	GO:0008219	cell death
Aop:136	Event:768	increased				GO	GO:0001909	leukocyte mediated cytotoxicity
Aop:136	Event:872	increased	UBERON	UBERON:0005386	olfactory segment of nasal mucosa	MP	MP:0002006	neoplasm
Aop:136	Event:876	increased	CHEBI	CHEBI:16991	deoxyribonucleic acid	MESH	D009154	mutation
Aop:138	Event:877	decreased	PR	PR:000014993	solute carrier family 22 member 6	GO	GO:0023052	signaling
Aop:138	Event:1096	increased	CHEBI	CHEBI:27226	uric acid
Aop:138	Event:1097	occurrence				MP	MP:0004154	renal tubular necrosis
Aop:138	Event:1098	increased	CHEBI	CHEBI:26216	potassium atom
Aop:138	Event:351	increased				MESH	D009026	mortality
Aop:138	Event:361	decreased				PCO	PCO:0000008	population growth rate
Aop:138	Event:1102	increased	CHEBI	CHEBI:27226	uric acid
Aop:138	Event:1106	increased	MESH	D001145	Arrhythmias, Cardiac
Aop:138	Event:1088	increased				MP	MP:0003674	oxidative stress
Aop:139	Event:97	increased	CHEBI	CHEBI:16991	deoxyribonucleic acid	GO	GO:0006305	DNA alkylation
Aop:139	Event:155	functional change	CHEBI	CHEBI:16991	deoxyribonucleic acid	GO	GO:0006281	DNA repair
Aop:139	Event:185	increased	CHEBI	CHEBI:16991	deoxyribonucleic acid	MESH	D009154	mutation
Aop:139	Event:885	increased	MESH	D009369	Neoplasms
Aop:141	Event:155	functional change	CHEBI	CHEBI:16991	deoxyribonucleic acid	GO	GO:0006281	DNA repair
Aop:141	Event:185	increased	CHEBI	CHEBI:16991	deoxyribonucleic acid	MESH	D009154	mutation
Aop:141	Event:885	increased	MESH	D009369	Neoplasms
Aop:141	Event:97	increased	CHEBI	CHEBI:16991	deoxyribonucleic acid	GO	GO:0006305	DNA alkylation
Aop:144	Event:177	functional change	GO	GO:0005739	mitochondrion
Aop:144	Event:55	increased				GO	GO:0008219	cell death
Aop:144	Event:1539	increased	GO	GO:0005765	lysosomal membrane	GO	GO:0006897	endocytosis
Aop:144	Event:898	occurrence	GO	GO:0005764	lysosome	GO	GO:1903008	organelle disassembly
Aop:144	Event:1493	increased				GO	GO:0002526	acute inflammatory response
Aop:144	Event:1494	increased	CL	CL:0000738	leukocyte	GO	GO:0002263	cell activation involved in immune response
Aop:144	Event:265	increased	CL	CL:0000632	hepatic stellate cell	GO	GO:0035733	hepatic stellate cell activation
Aop:144	Event:68	increased	CHEBI	CHEBI:3815	collagen	GO	GO:0032964	collagen biosynthetic process
Aop:144	Event:344	occurrence	UBERON	UBERON:0002107	liver	MP	MP:0003333	liver fibrosis
Aop:148	Event:919	occurrence	CL	CL:0000067	ciliated epithelial cell	GO	GO:0060290	transdifferentiation
Aop:148	Event:920	occurrence	CL	CL:0000160	goblet cell	MESH	D008679	Metaplasia
Aop:148	Event:921	occurrence	CL	CL:0000160	goblet cell	MESH	D006965	hyperplasia
Aop:148	Event:923	increased	CL	CL:0000160	goblet cell	GO	GO:0008283	cell proliferation
Aop:148	Event:924	increased	PR	PR:000000133	transcription factor Sp1	GO	GO:0016310	phosphorylation
Aop:148	Event:914	decreased				GO	GO:1904019	epithelial cell apoptotic process
Aop:148	Event:941	occurrence	PR	PR:000006933	epidermal growth factor receptor	GO	GO:0005006	epidermal growth factor-activated receptor activity
Aop:148	Event:962	increased	PR	PR:000031343	mucin-5AC	GO	GO:0010467	gene expression
Aop:148	Event:962	increased	PR	PR:000031343	mucin-5AC	GO	GO:0046903	secretion
Aop:148	Event:1250	decreased				VT	VT:0002327	respiratory function trait
Aop:148	Event:1251	occurrence				GO	GO:0070254	mucus secretion
Aop:149	Event:209	increased				MP	MP:0003674	oxidative stress
Aop:149	Event:927	increased	PR	PR:000011328	nitric oxide synthase, endothelial	GO	GO:0010731	protein glutathionylation
Aop:149	Event:927	increased	CHEBI	CHEBI:32460	cysteine residue	GO	GO:0010731	protein glutathionylation
Aop:149	Event:935	decreased	PR	PR:000007893	GTP cyclohydrolase 1	GO	GO:1903009	proteasome complex disassembly
Aop:149	Event:934	decreased	CHEBI	CHEBI:15372	5,6,7,8-tetrahydrobiopterin	GO	GO:0009058	biosynthetic process
Aop:149	Event:932	functional change	PR	PR:000011328	nitric oxide synthase, endothelial
Aop:149	Event:933	decreased	CHEBI	CHEBI:16480	nitric oxide	GO	GO:0006809	nitric oxide biosynthetic process
Aop:149	Event:937	abnormal	UBERON	UBERON:0001981	blood vessel	GO	GO:0042311	vasodilation
Aop:149	Event:951	increased				MP	MP:0004878	increased systemic vascular resistance
Aop:149	Event:952	increased				MP	MP:0000231	hypertension
Aop:149	Event:973	decreased	PR	PR:000011328	nitric oxide synthase, endothelial	GO	GO:0003824	catalytic activity
Aop:149	Event:973	decreased	PR	PR:000029189	AKT kinase	GO	GO:0003824	catalytic activity
Aop:150	Event:18	increased	PR	PR:000003858	aryl hydrocarbon receptor	GO	GO:0004874	aryl hydrocarbon receptor activity
Aop:150	Event:944	increased	PR	PR:000003858	aryl hydrocarbon receptor	GO	GO:0046983	protein dimerization activity
Aop:150	Event:944	increased	PR	PR:000004303	aryl hydrocarbon receptor nuclear translocator	GO	GO:0046983	protein dimerization activity
Aop:150	Event:945	decreased	PR	PR:000008555	hypoxia-inducible factor 1-alpha	GO	GO:0046983	protein dimerization activity
Aop:150	Event:945	decreased	PR	PR:000004303	aryl hydrocarbon receptor nuclear translocator	GO	GO:0046983	protein dimerization activity
Aop:150	Event:110	abnormal				GO	GO:0003158	endothelium development
Aop:150	Event:317	morphological change				MP	MP:0001544	abnormal cardiovascular system physiology
Aop:150	Event:317	abnormal	UBERON	UBERON:0004535	cardiovascular system	GO	GO:0072358	cardiovascular system development
Aop:150	Event:947	increased				MP	MP:0008762	embryonic lethality
Aop:150	Event:947	increased				MESH	D009026	mortality
Aop:150	Event:948	decreased	PR	PR:000017284	vascular endothelial growth factor A	GO	GO:0010467	gene expression
Aop:150	Event:948	decreased	PR	PR:000017284	vascular endothelial growth factor A	MP	MP:0008469	abnormal protein level
Aop:151	Event:18	increased	PR	PR:000003858	aryl hydrocarbon receptor	GO	GO:0004874	aryl hydrocarbon receptor activity
Aop:151	Event:944	increased	PR	PR:000003858	aryl hydrocarbon receptor	GO	GO:0046983	protein dimerization activity
Aop:151	Event:944	increased	PR	PR:000004303	aryl hydrocarbon receptor nuclear translocator	GO	GO:0046983	protein dimerization activity
Aop:151	Event:945	decreased	PR	PR:000008555	hypoxia-inducible factor 1-alpha	GO	GO:0046983	protein dimerization activity
Aop:151	Event:945	decreased	PR	PR:000004303	aryl hydrocarbon receptor nuclear translocator	GO	GO:0046983	protein dimerization activity
Aop:151	Event:948	decreased	PR	PR:000017284	vascular endothelial growth factor A	GO	GO:0010467	gene expression
Aop:151	Event:948	decreased	PR	PR:000017284	vascular endothelial growth factor A	MP	MP:0008469	abnormal protein level
Aop:152	Event:957	increased	PR	PR:000016801	transthyretin	GO	GO:0005488	binding
Aop:152	Event:958	increased	CHEBI	CHEBI:30660	thyroxine
Aop:152	Event:959	increased	CHEBI	CHEBI:30660	thyroxine
Aop:152	Event:960	increased	CHEBI	CHEBI:30660	thyroxine	GO	GO:0006810	transport
Aop:152	Event:961	increased	CHEBI	CHEBI:30660	thyroxine	GO	GO:0008152	metabolic process
Aop:152	Event:281	decreased	CHEBI	CHEBI:30660	thyroxine	MP	MP:0005475	abnormal circulating thyroxine level
Aop:152	Event:280	decreased	CHEBI	CHEBI:30660	thyroxine	GO	GO:0010817	regulation of hormone levels
Aop:152	Event:756	abnormal	UBERON	UBERON:0002421	hippocampal formation	GO	GO:0010468	regulation of gene expression
Aop:152	Event:757	morphological change	UBERON	UBERON:0002421	hippocampal formation	GO	GO:0007420	brain development
Aop:152	Event:758	abnormal	GO	GO:0045202	synapse	GO	GO:0007268	chemical synaptic transmission
Aop:152	Event:402	decreased				GO	GO:0007611	learning or memory
Aop:152	Event:402	decreased				GO	GO:0050890	cognition
Aop:153	Event:964	decreased	PR	PR:000006100	aromatase	GO	GO:0023052	signaling
Aop:153	Event:965	decreased	CHEBI	CHEBI:16469	17beta-estradiol	GO	GO:0006703	estrogen biosynthetic process
Aop:153	Event:966	decreased	CHEBI	CHEBI:16469	17beta-estradiol
Aop:153	Event:967	decreased	CHEBI	CHEBI:50114	estrogen
Aop:153	Event:968	decreased	PR	PR:Q7TSB7	metastasis-suppressor KiSS-1 (rat)	GO	GO:0007269	neurotransmitter secretion
Aop:153	Event:969	decreased	MESH	D007987	Gonadotropin Releasing Hormone	GO	GO:0046879	hormone secretion
Aop:153	Event:970	decreased	CHEBI	CHEBI:81568	Luteinizing hormone	GO	GO:0032275	luteinizing hormone secretion
Aop:153	Event:971	abnormal				GO	GO:0042698	ovulation cycle
Aop:153	Event:972	decreased				VT	VT:1000294	egg quantity
Aop:154	Event:979	increased	PR	PR:000003112	NFAT protein	MI	MI:0254	genetic interference
Aop:154	Event:981	decreased	PR	PR:000011161	NFAT activation molecule 1	GO	GO:0002534	cytokine production involved in inflammatory response
Aop:154	Event:981	increased				GO	GO:0001775	cell activation
Aop:154	Event:984	increased				MESH	D007165	Immunosuppression
Aop:154	Event:1202	decreased	PR	PR:000001379	interleukin-2	GO	GO:0032623	interleukin-2 production
Aop:154	Event:1202	decreased	PR	PR:000001391	interleukin-4	GO	GO:0032633	interleukin-4 production
Aop:154	Event:980	increased	PR	PR:000007535	FK506-binding protein 15	GO	GO:0005488	binding
Aop:154	Event:980	increased	TAIR	TAIR:AT5G64350	FKBP12 (Arabidopsis thaliana)	GO	GO:0005488	binding
Aop:155	Event:1002	decreased	PR	PR:000006481	type II iodothyronine deiodinase	GO	GO:0003824	catalytic activity
Aop:155	Event:1003	decreased	CHEBI	CHEBI:28774	3,3',5'-triiodothyronine	MP	MP:0005418	abnormal circulating hormone level
Aop:155	Event:1004	decreased	UBERON	UBERON:2001278	posterior chamber swim bladder	GO	GO:0048798	swim bladder inflation
Aop:155	Event:1005	decreased				NBO	NBO:0000371	aquatic locomotion
Aop:155	Event:360	decreased	PCO	PCO:0000001	population of organisms	PCO	PCO:0000008	population growth rate
Aop:155	Event:351	increased				MESH	D009026	mortality
Aop:156	Event:1002	decreased	PR	PR:000006481	type II iodothyronine deiodinase	GO	GO:0003824	catalytic activity
Aop:156	Event:360	decreased	PCO	PCO:0000001	population of organisms	PCO	PCO:0000008	population growth rate
Aop:156	Event:1003	decreased	CHEBI	CHEBI:28774	3,3',5'-triiodothyronine	MP	MP:0005418	abnormal circulating hormone level
Aop:156	Event:1007	decreased	UBERON	UBERON:2001277	anterior chamber swim bladder	GO	GO:0048798	swim bladder inflation
Aop:156	Event:1005	decreased				NBO	NBO:0000371	aquatic locomotion
Aop:156	Event:351	increased				MESH	D009026	mortality
Aop:157	Event:1009	decreased	PR	PR:000006480	type I iodothyronine deiodinase	GO	GO:0003824	catalytic activity
Aop:157	Event:360	decreased	PCO	PCO:0000001	population of organisms	PCO	PCO:0000008	population growth rate
Aop:157	Event:1003	decreased	CHEBI	CHEBI:28774	3,3',5'-triiodothyronine	MP	MP:0005418	abnormal circulating hormone level
Aop:157	Event:1004	decreased	UBERON	UBERON:2001278	posterior chamber swim bladder	GO	GO:0048798	swim bladder inflation
Aop:157	Event:1005	decreased				NBO	NBO:0000371	aquatic locomotion
Aop:157	Event:351	increased				MESH	D009026	mortality
Aop:158	Event:1009	decreased	PR	PR:000006480	type I iodothyronine deiodinase	GO	GO:0003824	catalytic activity
Aop:158	Event:360	decreased	PCO	PCO:0000001	population of organisms	PCO	PCO:0000008	population growth rate
Aop:158	Event:1003	decreased	CHEBI	CHEBI:28774	3,3',5'-triiodothyronine	MP	MP:0005418	abnormal circulating hormone level
Aop:158	Event:1007	decreased	UBERON	UBERON:2001277	anterior chamber swim bladder	GO	GO:0048798	swim bladder inflation
Aop:158	Event:1005	decreased				NBO	NBO:0000371	aquatic locomotion
Aop:158	Event:351	increased				MESH	D009026	mortality
Aop:159	Event:279	decreased	PR	PR:000016584	thyroid peroxidase	GO	GO:0004447	iodide peroxidase activity
Aop:159	Event:360	decreased	PCO	PCO:0000001	population of organisms	PCO	PCO:0000008	population growth rate
Aop:159	Event:277	decreased	CHEBI	CHEBI:60311	thyroid hormone	GO	GO:0006590	thyroid hormone generation
Aop:159	Event:281	decreased	CHEBI	CHEBI:30660	thyroxine	MP	MP:0005475	abnormal circulating thyroxine level
Aop:159	Event:1007	decreased	UBERON	UBERON:2001277	anterior chamber swim bladder	GO	GO:0048798	swim bladder inflation
Aop:159	Event:1005	decreased				NBO	NBO:0000371	aquatic locomotion
Aop:159	Event:1003	decreased	CHEBI	CHEBI:28774	3,3',5'-triiodothyronine	MP	MP:0005418	abnormal circulating hormone level
Aop:159	Event:351	increased				MESH	D009026	mortality
Aop:160	Event:351	increased				MESH	D009026	mortality
Aop:160	Event:762	decreased	CHEBI	CHEBI:17996	chloride	GO	GO:0022851	GABA-gated chloride ion channel activity
Aop:160	Event:1012	increased				GO	GO:0060080	inhibitory postsynaptic potential
Aop:160	Event:1014	increased				MP	MP:0000753	paralysis
Aop:160	Event:761	increased	CHEBI	CHEBI:17996	chloride	GO	GO:1902476	chloride transmembrane transport
Aop:160	Event:1015	decreased	GO	GO:1902710	GABA receptor complex	GO	GO:0050805	negative regulation of synaptic transmission
Aop:160	Event:1016	decreased				NBO	NBO:0000079	feeding behavior
Aop:161	Event:351	increased				MESH	D009026	mortality
Aop:161	Event:1015	decreased	GO	GO:1902710	GABA receptor complex	GO	GO:0050805	negative regulation of synaptic transmission
Aop:161	Event:1012	increased				GO	GO:0060080	inhibitory postsynaptic potential
Aop:161	Event:1016	decreased				NBO	NBO:0000079	feeding behavior
Aop:161	Event:761	increased	CHEBI	CHEBI:17996	chloride	GO	GO:1902476	chloride transmembrane transport
Aop:161	Event:1018	increased	PR	PR:Q94900	glutamate-gated chloride channel (fruit fly)	GO	GO:0005254	chloride channel activity
Aop:161	Event:1019	increased				MP	MP:0000753	paralysis
Aop:162	Event:1020	increased	PR	PR:000024849	UDP-glucuronosyltransferase	GO	GO:0010467	gene expression
Aop:162	Event:1021	increased	CHEBI	CHEBI:30660	thyroxine	GO	GO:0042447	hormone catabolic process
Aop:162	Event:1022	decreased	CHEBI	CHEBI:30660	thyroxine
Aop:162	Event:1023	increased	CHEBI	CHEBI:81567	Thyroid stimulating hormone
Aop:162	Event:1024	increased	CL	CL:0002258	thyroid follicular cell	GO	GO:0008283	cell proliferation
Aop:162	Event:1024	increased	CL	CL:0002258	thyroid follicular cell	MESH	D006984	hypertrophy
Aop:162	Event:1025	increased	CL	CL:0002258	thyroid follicular cell	MESH	D006965	hyperplasia
Aop:162	Event:1026	increased	MESH	D000236	Adenoma
Aop:162	Event:1026	increased	MESH	D002277	Carcinoma
Aop:163	Event:1028	decreased	PR	PR:000013058	peroxisome proliferator-activated receptor gamma	GO	GO:0035357	peroxisome proliferator activated receptor signaling pathway
Aop:163	Event:1029	increased				GO	GO:0045444	fat cell differentiation
Aop:163	Event:1032	increased	PR	PR:000036194	eukaryotic protein	GO	GO:0046903	secretion
Aop:163	Event:1033	increased	CL	CL:0008019	mesenchymal cell	GO	GO:0010463	mesenchymal cell proliferation
Aop:163	Event:1034	increased	PR	PR:Q3U4N7	IGF-like family receptor 1 (mouse)	GO	GO:0010467	gene expression
Aop:163	Event:1035	increased	MESH	D005354	Fibrosarcoma
Aop:163	Event:1036	increased	MESH	D008080	liposarcoma
Aop:163	Event:1037	increased	MESH	D006394	hemangiosarcoma
Aop:164	Event:1038	increased	PR	PR:000001193	beta-2 adrenergic receptor	GO	GO:0031698	beta-2 adrenergic receptor binding
Aop:164	Event:1039	increased	PR	PR:000001193	beta-2 adrenergic receptor	GO	GO:0004941	beta2-adrenergic receptor activity
Aop:164	Event:1040	increased				GO	GO:0044557	relaxation of smooth muscle
Aop:164	Event:1042	increased	CL	CL:0000192	smooth muscle cell	GO	GO:0008283	cell proliferation
Aop:164	Event:1043	increased	UBERON	UBERON:0001135	smooth muscle tissue	MESH	D006984	hypertrophy
Aop:164	Event:1044	increased	MESH	D007889	leiomyoma
Aop:165	Event:1045	decreased	CHEBI	CHEBI:23965	estradiol
Aop:165	Event:1046	decreased	PR	PR:000007204	estrogen receptor	GO	GO:0030284	estrogen receptor activity
Aop:165	Event:1047	decreased	MESH	D007987	Gonadotropin Releasing Hormone	GO	GO:0046879	hormone secretion
Aop:165	Event:1049	decreased	CHEBI	CHEBI:81569	Follicle stimulating hormone	GO	GO:0046884	follicle-stimulating hormone secretion
Aop:165	Event:1050	decreased	CHEBI	CHEBI:81568	Luteinizing hormone	GO	GO:0032275	luteinizing hormone secretion
Aop:165	Event:1051	increased	CL	CL:0002132	stromal cell of ovary	MESH	D006965	hyperplasia
Aop:165	Event:1052	increased	UBERON	UBERON:0004911	epithelium of female gonad	MESH	D006965	hyperplasia
Aop:165	Event:1053	increased	MESH	D000236	Adenoma
Aop:165	Event:1054	increased	MESH	D016586	Granular Cell Tumor
Aop:165	Event:1056	decreased	CHEBI	CHEBI:16469	17beta-estradiol
Aop:166	Event:1057	decreased	PR	PR:000013056	peroxisome proliferator-activated receptor alpha	GO	GO:0035357	peroxisome proliferator activated receptor signaling pathway
Aop:166	Event:1058	decreased	UBERON	UBERON:0001970	bile
Aop:166	Event:1059	occurrence	MESH	D002779	cholestasis
Aop:166	Event:1060	abnormal				GO	GO:0006629	lipid metabolic process
Aop:166	Event:1061	increased	PR	PR:000005110	cholecystokinin
Aop:166	Event:1062	increased	CL	CL:0000622	acinar cell	GO	GO:0008283	cell proliferation
Aop:166	Event:1063	increased	MESH	D002277	Carcinoma
Aop:167	Event:1064	increased	PR	PR:000007204	estrogen receptor	GO	GO:0030284	estrogen receptor activity
Aop:167	Event:1065	increased	PR	PR:000027727	estrogen receptor alpha complex	GO	GO:0030520	intracellular estrogen receptor signaling pathway
Aop:167	Event:1066	increased	PR	PR:000014896	homeobox protein SIX1	GO	GO:0010467	gene expression
Aop:167	Event:1067	increased	CL	CL:0000646	basal cell	GO	GO:0008283	cell proliferation
Aop:167	Event:1068	morphological change	MESH	D008679	Metaplasia
Aop:167	Event:1069	increased	CL	CL:0000150	glandular epithelial cell	MESH	D006965	hyperplasia
Aop:167	Event:1070	increased	MESH	D018196	adenosquamous carcinoma
Aop:168	Event:1071	decreased	MESH	D007987	Gonadotropin Releasing Hormone	GO	GO:0046879	hormone secretion
Aop:168	Event:1072	decreased	CHEBI	CHEBI:81568	Luteinizing hormone	GO	GO:0046879	hormone secretion
Aop:168	Event:1074	disrupted				MP	MP:0001928	abnormal ovulation
Aop:168	Event:1075	delayed				GO	GO:0060209	estrus
Aop:168	Event:1076	increased	CHEBI	CHEBI:50114	estrogen
Aop:168	Event:1077	increased	PR	PR:000013246	prolactin
Aop:168	Event:1078	increased				MP	MP:0000630	mammary gland hyperplasia
Aop:168	Event:1079	increased	MESH	D000236	Adenoma
Aop:168	Event:1079	increased	MESH	D002277	Carcinoma
Aop:168	Event:1080	increased				MP	MP:0010307	abnormal tumor latency
Aop:169	Event:1071	decreased	MESH	D007987	Gonadotropin Releasing Hormone	GO	GO:0046879	hormone secretion
Aop:169	Event:1072	decreased	CHEBI	CHEBI:81568	Luteinizing hormone	GO	GO:0046879	hormone secretion
Aop:169	Event:1075	delayed				GO	GO:0060209	estrus
Aop:169	Event:1074	disrupted				MP	MP:0001928	abnormal ovulation
Aop:169	Event:1076	increased	CHEBI	CHEBI:50114	estrogen
Aop:169	Event:1081	increased	CL	CL:0000439	prolactin secreting cell	MESH	D006965	hyperplasia
Aop:169	Event:1081	increased	CL	CL:0000439	prolactin secreting cell	MESH	D006984	hypertrophy
Aop:169	Event:1082	increased	MESH	D000236	Adenoma	HP	HP:0002893	Pituitary adenoma
Aop:170	Event:1083	increased	CL	CL:0000700	dopaminergic neuron	GO	GO:0001963	synaptic transmission, dopaminergic
Aop:170	Event:1084	increased	PR	PR:000013246	prolactin	GO	GO:0070459	prolactin secretion
Aop:170	Event:1085	increased	UBERON	UBERON:0001911	mammary gland	MESH	D006965	hyperplasia
Aop:170	Event:1080	increased				MP	MP:0010307	abnormal tumor latency
Aop:170	Event:1079	increased	MESH	D000236	Adenoma
Aop:170	Event:1079	increased	MESH	D002277	Carcinoma
Aop:171	Event:1086	increased	UBERON	UBERON:0000977	pleura	GO	GO:0008219	cell death
Aop:171	Event:1087	increased				GO	GO:0006954	inflammatory response
Aop:171	Event:1088	increased				MP	MP:0003674	oxidative stress
Aop:171	Event:1032	increased	PR	PR:000036194	eukaryotic protein	GO	GO:0046903	secretion
Aop:171	Event:1089	increased	UBERON	UBERON:0001136	mesothelium	GO	GO:0008283	cell proliferation
Aop:171	Event:1090	increased	MESH	D008654	mesothelioma
Aop:175	Event:279	decreased	PR	PR:000016584	thyroid peroxidase	GO	GO:0004447	iodide peroxidase activity
Aop:175	Event:277	decreased	CHEBI	CHEBI:60311	thyroid hormone	GO	GO:0006590	thyroid hormone generation
Aop:175	Event:281	decreased	CHEBI	CHEBI:30660	thyroxine	MP	MP:0005475	abnormal circulating thyroxine level
Aop:175	Event:1101	delayed				GO	GO:0007552	metamorphosis
Aop:175	Event:1101	increased				GO	GO:0007552	metamorphosis
Aop:176	Event:424	decreased	PR	PR:000015171	sodium/iodide cotransporter	GO	GO:0008507	sodium:iodide symporter activity
Aop:176	Event:425	decreased	CHEBI	CHEBI:16382	iodide	GO	GO:0015705	iodide transport
Aop:176	Event:277	decreased	CHEBI	CHEBI:60311	thyroid hormone	GO	GO:0006590	thyroid hormone generation
Aop:176	Event:281	decreased	CHEBI	CHEBI:30660	thyroxine	MP	MP:0005475	abnormal circulating thyroxine level
Aop:176	Event:1101	delayed				GO	GO:0007552	metamorphosis
Aop:176	Event:1101	increased				GO	GO:0007552	metamorphosis
Aop:177	Event:1104	decreased	CHEBI	CHEBI:15553	prostaglandin F2alpha
Aop:177	Event:1105	occurrence	UBERON	UBERON:0002113	kidney	MESH	D007511	ischemia
Aop:177	Event:1097	occurrence				MP	MP:0004154	renal tubular necrosis
Aop:177	Event:1098	increased	CHEBI	CHEBI:26216	potassium atom
Aop:177	Event:351	increased				MESH	D009026	mortality
Aop:177	Event:361	decreased				PCO	PCO:0000008	population growth rate
Aop:177	Event:1103	decreased	PR	PR:000013427	prostaglandin G/H synthase 1	GO	GO:0004666	prostaglandin-endoperoxide synthase activity
Aop:177	Event:1106	increased	MESH	D001145	Arrhythmias, Cardiac
Aop:177	Event:1088	increased				MP	MP:0003674	oxidative stress
Aop:177	Event:1096	increased	CHEBI	CHEBI:27226	uric acid
Aop:177	Event:1102	increased	CHEBI	CHEBI:27226	uric acid
Aop:178	Event:559	increased	FMA	FMA:61796	Nicotinic acetylcholine receptor	GO	GO:0015464	acetylcholine receptor activity
Aop:178	Event:177	functional change	GO	GO:0005739	mitochondrion
Aop:178	Event:1107	increased				MESH	D056631	colony collapse
Aop:178	Event:563	increased				MESH	D056631	colony collapse
Aop:179	Event:1109	increased	MESH	D019562	Viral load
Aop:179	Event:1107	increased				MESH	D056631	colony collapse
Aop:179	Event:563	increased				MESH	D056631	colony collapse
Aop:180	Event:560	abnormal				GO	GO:0060756	foraging behavior
Aop:180	Event:1107	increased				MESH	D056631	colony collapse
Aop:180	Event:563	increased				MESH	D056631	colony collapse
Aop:181	Event:1107	increased				MESH	D056631	colony collapse
Aop:181	Event:563	increased				MESH	D056631	colony collapse
Aop:182	Event:560	abnormal				GO	GO:0060756	foraging behavior
Aop:182	Event:1107	increased				MESH	D056631	colony collapse
Aop:182	Event:563	increased				MESH	D056631	colony collapse
Aop:183	Event:1110	increased				MP	MP:0004889	increased energy expenditure
Aop:183	Event:1110	increased				MESH	D013312	Stress, Physiological
Aop:183	Event:560	abnormal				GO	GO:0060756	foraging behavior
Aop:183	Event:1107	increased				MESH	D056631	colony collapse
Aop:183	Event:563	increased				MESH	D056631	colony collapse
Aop:184	Event:1108	abnormal				MESH	D012380	role
Aop:184	Event:1107	increased				MESH	D056631	colony collapse
Aop:184	Event:563	increased				MESH	D056631	colony collapse
Aop:185	Event:1107	increased				MESH	D056631	colony collapse
Aop:185	Event:563	increased				MESH	D056631	colony collapse
Aop:186	Event:1115	increased	CHEBI	CHEBI:26523	reactive oxygen species
Aop:186	Event:1088	increased				MP	MP:0003674	oxidative stress
Aop:186	Event:1097	occurrence				MP	MP:0004154	renal tubular necrosis
Aop:186	Event:1098	increased	CHEBI	CHEBI:26216	potassium atom
Aop:186	Event:1106	increased	MESH	D001145	Arrhythmias, Cardiac
Aop:186	Event:351	increased				MESH	D009026	mortality
Aop:187	Event:1122	abnormal				GO	GO:0007599	hemostasis
Aop:187	Event:1130	increased				MP	MP:0001914	hemorrhage
Aop:187	Event:1130	abnormal				GO	GO:0042060	wound healing
Aop:187	Event:1131	decreased	PR	PR:000007299	prothrombin	MI	MI:1139	carboxylation reaction
Aop:187	Event:1131	decreased	PR	PR:P70375	coagulation factor VII (mouse)	MI	MI:1139	carboxylation reaction
Aop:187	Event:1131	decreased	PR	PR:P16294	coagulation factor IX (mouse)	MI	MI:1139	carboxylation reaction
Aop:187	Event:1131	decreased	PR	PR:O88947	coagulation factor X (mouse)	MI	MI:1139	carboxylation reaction
Aop:187	Event:1132	decreased	CHEBI	CHEBI:33284	nutrient	GO	GO:0006810	transport
Aop:187	Event:1132	abnormal				GO	GO:1990748	cellular detoxification
Aop:187	Event:1132	occurrence				MP	MP:0001577	anemia
Aop:187	Event:1133	decreased	MESH	D001779	blood coagulation factors
Aop:187	Event:1133	decreased				GO	GO:0007599	hemostasis
Aop:187	Event:1134	abnormal	CHEBI	CHEBI:28384	vitamin K	GO	GO:0042373	vitamin K metabolic process
Aop:187	Event:1134	decreased	PR	PR:000004191	androgen receptor	GO	GO:0023052	signaling
Aop:187	Event:1134	decreased	MESH	D064417	Vitamin K Epoxide Reductases	GO	GO:0003824	catalytic activity
Aop:187	Event:1135	increased				MP	MP:0003031	acidosis
Aop:187	Event:1135	increased				MP	MP:0010128	hypovolemia
Aop:187	Event:1135	functional change	UBERON	UBERON:0000062	organ
Aop:187	Event:1135	decreased				VT	VT:1000152	wellness/fitness trait
Aop:187	Event:1135	increased				MESH	D009026	mortality
Aop:187	Event:1136	decreased				PCO	PCO:0000008	population growth rate
Aop:187	Event:1138	decreased	CHEBI	CHEBI:15422	ATP	GO	GO:0006754	ATP biosynthetic process
Aop:187	Event:1138	increased				GO	GO:0017077	oxidative phosphorylation uncoupler activity
Aop:187	Event:1151	increased				MP	MP:0000066	osteoporosis
Aop:187	Event:1151	increased	UBERON	UBERON:0002049	vasculature	MESH	D061205	vascular calcification
Aop:187	Event:1169	abnormal	PR	PR:000030444	osteocalcin	GO	GO:0043687	post-translational protein modification
Aop:187	Event:1169	decreased	PR	PR:P19788	matrix Gla protein (mouse)	MI	MI:1139	carboxylation reaction
Aop:188	Event:1152	decreased	PR	PR:Q6PHW0	iodotyrosine deiodinase 1 (human)	GO	GO:0003824	catalytic activity
Aop:188	Event:425	decreased	CHEBI	CHEBI:16382	iodide	GO	GO:0015705	iodide transport
Aop:188	Event:277	decreased	CHEBI	CHEBI:60311	thyroid hormone	GO	GO:0006590	thyroid hormone generation
Aop:188	Event:426	decreased	CHEBI	CHEBI:30660	thyroxine
Aop:188	Event:1101	delayed				GO	GO:0007552	metamorphosis
Aop:188	Event:1101	increased				GO	GO:0007552	metamorphosis
Aop:189	Event:1009	decreased	PR	PR:000006480	type I iodothyronine deiodinase	GO	GO:0003824	catalytic activity
Aop:189	Event:1116	increased	CHEBI	CHEBI:18258	3,3',5-triiodo-L-thyronine
Aop:189	Event:1116	decreased	CHEBI	CHEBI:18258	3,3',5-triiodo-L-thyronine
Aop:189	Event:1003	decreased	CHEBI	CHEBI:28774	3,3',5'-triiodothyronine	MP	MP:0005418	abnormal circulating hormone level
Aop:189	Event:1101	delayed				GO	GO:0007552	metamorphosis
Aop:189	Event:1101	increased				GO	GO:0007552	metamorphosis
Aop:190	Event:1002	decreased	PR	PR:000006481	type II iodothyronine deiodinase	GO	GO:0003824	catalytic activity
Aop:190	Event:1116	increased	CHEBI	CHEBI:18258	3,3',5-triiodo-L-thyronine
Aop:190	Event:1116	decreased	CHEBI	CHEBI:18258	3,3',5-triiodo-L-thyronine
Aop:190	Event:1101	delayed				GO	GO:0007552	metamorphosis
Aop:190	Event:1101	increased				GO	GO:0007552	metamorphosis
Aop:190	Event:1023	increased	CHEBI	CHEBI:81567	Thyroid stimulating hormone
Aop:191	Event:1153	decreased	PR	PR:000006482	type III iodothyronine deiodinase	GO	GO:0003824	catalytic activity
Aop:191	Event:1154	decreased	CHEBI	CHEBI:18258	3,3',5-triiodo-L-thyronine
Aop:191	Event:1101	delayed				GO	GO:0007552	metamorphosis
Aop:191	Event:1101	increased				GO	GO:0007552	metamorphosis
Aop:192	Event:1155	decreased	PR	PR:000015039	pendrin	GO	GO:0023052	signaling
Aop:192	Event:277	decreased	CHEBI	CHEBI:60311	thyroid hormone	GO	GO:0006590	thyroid hormone generation
Aop:192	Event:426	decreased	CHEBI	CHEBI:30660	thyroxine
Aop:192	Event:1101	delayed				GO	GO:0007552	metamorphosis
Aop:192	Event:1101	increased				GO	GO:0007552	metamorphosis
Aop:193	Event:1156	decreased	PR	PR:000006727	dual oxidase 1	GO	GO:0003824	catalytic activity
Aop:193	Event:277	decreased	CHEBI	CHEBI:60311	thyroid hormone	GO	GO:0006590	thyroid hormone generation
Aop:193	Event:426	decreased	CHEBI	CHEBI:30660	thyroxine
Aop:193	Event:1101	delayed				GO	GO:0007552	metamorphosis
Aop:193	Event:1101	increased				GO	GO:0007552	metamorphosis
Aop:194	Event:1157	increased	PR	PR:000000001	protein	GO	GO:0023052	signaling
Aop:194	Event:1158	increased	CHEBI	CHEBI:60311	thyroid hormone	GO	GO:0006810	transport
Aop:194	Event:295	increased	PR	PR:000001325	beta-1,3-glucuronyltransferase	GO	GO:0015020	glucuronosyltransferase activity
Aop:194	Event:295	increased	PR	PR:000001325	beta-1,3-glucuronyltransferase	GO	GO:0003824	catalytic activity
Aop:194	Event:401	increased	CHEBI	CHEBI:88728	Tetrahydroaldosterone-3-glucuronide	GO	GO:0007588	excretion
Aop:194	Event:281	decreased	CHEBI	CHEBI:30660	thyroxine	MP	MP:0005475	abnormal circulating thyroxine level
Aop:194	Event:1101	delayed				GO	GO:0007552	metamorphosis
Aop:194	Event:1101	increased				GO	GO:0007552	metamorphosis
Aop:195	Event:619	decreased	PR	PR:000015189	sodium-dependent serotonin transporter	GO	GO:0098810	neurotransmitter reuptake
Aop:195	Event:619	decreased	PR	PR:000015189	sodium-dependent serotonin transporter	GO	GO:0051610	serotonin uptake
Aop:195	Event:626	decreased	PR	PR:000015189	sodium-dependent serotonin transporter	GO	GO:0001820	serotonin secretion
Aop:195	Event:1161	increased	CL	CL:0000300	gamete	GO	GO:0048469	cell maturation
Aop:195	Event:1164	increased	PCO	PCO:0000001	population of organisms
Aop:195	Event:1255	premature	MESH	C82476	spawning
Aop:195	Event:1142	increased	UBERON	UBERON:0003978	valve	GO	GO:0050881	musculoskeletal movement
Aop:195	Event:1163	increased				GO	GO:0022414	reproductive process
Aop:196	Event:1215	increased	PR	PR:000001065	transient receptor potential cation channel TRPV1	GO	GO:0023052	signaling
Aop:196	Event:1218	increased	CHEBI	CHEBI:39124	calcium ion	GO	GO:0006816	calcium ion transport
Aop:196	Event:1220	decreased	UBERON	UBERON:0001759	vagus nerve	GO	GO:0043179	rhythmic excitation
Aop:196	Event:1222	increased	CHEBI	CHEBI:80308	Substance P	GO	GO:0005184	neuropeptide hormone activity
Aop:196	Event:1223	increased	UBERON	UBERON:0001645	trigeminal nerve	GO	GO:0060004	reflex
Aop:196	Event:1223	increased	MESH	D003371	cough
Aop:196	Event:1223	increased	MESH	D012130	Respiratory Hypersensitivity
Aop:196	Event:1223	increased	MESH	D004417	Dyspnea
Aop:196	Event:1226	increased	UBERON	UBERON:0001004	respiratory system	GO	GO:0006954	inflammatory response
Aop:196	Event:1226	increased	MESH	D003371	cough
Aop:196	Event:1433	increased	CHEBI	CHEBI:80337	Calcitonin gene-related peptide 1	GO	GO:0005184	neuropeptide hormone activity
Aop:196	Event:1434	increased	MESH	D012912	sneezing	GO	GO:0060004	reflex
Aop:196	Event:1435	increased	CHEBI	CHEBI:80311	Neurokinin A	GO	GO:0005184	neuropeptide hormone activity
Aop:197	Event:584	decreased	PR	PR:000002095	sodium channel protein type 1 subunit alpha	GO	GO:0019871	sodium channel inhibitor activity
Aop:197	Event:584	decreased	PR	PR:000002095	sodium channel protein type 1 subunit alpha	GO	GO:0023052	signaling
Aop:197	Event:1176	decreased	CHEBI	CHEBI:29101	sodium(1+)	GO	GO:0006810	transport
Aop:197	Event:1179	decreased	CHEBI	CHEBI:16865	gamma-aminobutyric acid	GO	GO:0006810	transport
Aop:200	Event:1181	increased	PR	PR:000007204	estrogen receptor	GO	GO:0023052	signaling
Aop:200	Event:1182	increased				GO	GO:0008283	cell proliferation
Aop:200	Event:1183	decreased				GO	GO:0006915	apoptotic process
Aop:200	Event:177	functional change	GO	GO:0005739	mitochondrion
Aop:200	Event:1088	increased				MP	MP:0003674	oxidative stress
Aop:200	Event:1187	increased	CHEBI	CHEBI:16991	deoxyribonucleic acid	GO	GO:0030331	estrogen receptor binding
Aop:200	Event:1188	increased	PR	PR:000016261	serotransferrin	GO	GO:0030331	estrogen receptor binding
Aop:200	Event:1189	increased				GO	GO:0001935	endothelial cell proliferation
Aop:200	Event:1190	increased				GO	GO:0043542	endothelial cell migration
Aop:200	Event:1191	increased				GO	GO:0023052	signaling
Aop:200	Event:1192	increased				MESH	D006965	hyperplasia
Aop:200	Event:1193	pathological	MESH	D001943	Breast Neoplasms
Aop:200	Event:1194	functional change	CHEBI	CHEBI:16991	deoxyribonucleic acid
Aop:200	Event:1195	morphological change	GO	GO:0031012	extracellular matrix
Aop:200	Event:1196	increased	CL	CL:0000066	epithelial cell
Aop:200	Event:1197	decreased				GO	GO:0001775	cell activation
Aop:200	Event:1198	decreased				GO	GO:0042116	macrophage activation
Aop:200	Event:1213	increased				GO	GO:0001525	angiogenesis
Aop:200	Event:1239	abnormal				GO	GO:0010467	gene expression
Aop:200	Event:1240	abnormal	PR	PR:000000001	protein	GO	GO:0006412	translation
Aop:200	Event:1241	increased				GO	GO:0048870	cell motility
Aop:200	Event:1242	increased				GO	GO:0019932	second-messenger-mediated signaling
Aop:201	Event:1205	increased	CHEBI	CHEBI:24943	juvenile hormone	GO	GO:0023052	signaling
Aop:201	Event:1206	increased	PR	PR:P23023	protein doublesex (fruit fly)	GO	GO:0010467	gene expression
Aop:201	Event:1208	increased				VT	VT:1000189	offspring quantity
Aop:201	Event:1208	increased	UBERON	UBERON:0003101	male organism
Aop:201	Event:1209	increased	UBERON	UBERON:0003135	male reproductive organ
Aop:201	Event:361	decreased				PCO	PCO:0000008	population growth rate
Aop:201	Event:1210	abnormal	MESH	D020387	Food Chain
Aop:202	Event:1252	abnormal				GO	GO:0061505	DNA topoisomerase II activity
Aop:202	Event:1253	occurrence				MESH	D014178	Translocation, Genetic
Aop:203	Event:619	decreased	PR	PR:000015189	sodium-dependent serotonin transporter	GO	GO:0098810	neurotransmitter reuptake
Aop:203	Event:619	decreased	PR	PR:000015189	sodium-dependent serotonin transporter	GO	GO:0051610	serotonin uptake
Aop:203	Event:1142	increased	UBERON	UBERON:0003978	valve	GO	GO:0050881	musculoskeletal movement
Aop:203	Event:361	decreased				PCO	PCO:0000008	population growth rate
Aop:203	Event:626	decreased	PR	PR:000015189	sodium-dependent serotonin transporter	GO	GO:0001820	serotonin secretion
Aop:204	Event:619	decreased	PR	PR:000015189	sodium-dependent serotonin transporter	GO	GO:0098810	neurotransmitter reuptake
Aop:204	Event:619	decreased	PR	PR:000015189	sodium-dependent serotonin transporter	GO	GO:0051610	serotonin uptake
Aop:204	Event:1142	increased	UBERON	UBERON:0003978	valve	GO	GO:0050881	musculoskeletal movement
Aop:204	Event:1163	increased				GO	GO:0022414	reproductive process
Aop:204	Event:1164	increased	PCO	PCO:0000001	population of organisms
Aop:204	Event:626	decreased	PR	PR:000015189	sodium-dependent serotonin transporter	GO	GO:0001820	serotonin secretion
Aop:205	Event:1258	abnormal				GO	GO:0016043	cellular component organization
Aop:205	Event:1260	decreased	GO	GO:0005739	mitochondrion	MI	MI:0613	function
Aop:205	Event:1259	abnormal				GO	GO:0007009	plasma membrane organization
Aop:205	Event:1261	functional change	GO	GO:0005739	mitochondrion
Aop:205	Event:1262	increased				GO	GO:0006915	apoptotic process
Aop:205	Event:1263	increased				GO	GO:0070265	necrotic cell death
Aop:206	Event:149	increased				GO	GO:0006954	inflammatory response
Aop:207	Event:1174	increased	MESH	D019255	NADPH Oxidase	GO	GO:0023052	signaling
Aop:207	Event:1277	decreased				GO	GO:0000003	reproduction
Aop:207	Event:1278	increased	CHEBI	CHEBI:26523	reactive oxygen species	GO	GO:0009058	biosynthetic process
Aop:207	Event:1279	increased				MP	MP:0003674	oxidative stress
Aop:207	Event:1279	increased	PR	PR:000003106	map kinase p38	GO	GO:0023052	signaling
Aop:207	Event:1280	increased	PR	PR:G5EGD2	hypoxia-inducible factor 1 (Caenorhabditis elegans)	GO	GO:0023052	signaling
Aop:207	Event:1281	increased	CHEBI	CHEBI:16991	deoxyribonucleic acid	GO	GO:0006281	DNA repair
Aop:207	Event:176	functional change	GO	GO:0005739	mitochondrion	GO	GO:0061726	mitochondrion disassembly
Aop:207	Event:1262	increased				GO	GO:0006915	apoptotic process
Aop:208	Event:1282	increased	PR	PR:000025748	Janus kinase	GO	GO:0023052	signaling
Aop:208	Event:1282	increased	PR	PR:000001933	signal transducer and transcription activator STAT	GO	GO:0023052	signaling
Aop:208	Event:1283	increased	PR	PR:000000046	TGF-beta	GO	GO:0023052	signaling
Aop:208	Event:1277	decreased				GO	GO:0000003	reproduction
Aop:209	Event:1284	increased	PR	PR:000021564	sterol regulatory element-binding protein 2 proteolytic cleavage product	GO	GO:0010467	gene expression
Aop:209	Event:1285	increased	CHEBI	CHEBI:27208	unsaturated fatty acid	GO	GO:0006636	unsaturated fatty acid biosynthetic process
Aop:209	Event:1286	decreased	PR	PR:000008293	glutathione synthetase	GO	GO:0004363	glutathione synthase activity
Aop:209	Event:1286	decreased	PR	PR:000029945	glutathione S-transferase	GO	GO:0004364	glutathione transferase activity
Aop:209	Event:1287	decreased	CHEBI	CHEBI:16856	glutathione	GO	GO:0006750	glutathione biosynthetic process
Aop:209	Event:1288	decreased	PR	PR:000008774	3-hydroxyacyl-CoA dehydrogenase type-2	GO	GO:0003857	3-hydroxyacyl-CoA dehydrogenase activity
Aop:209	Event:1289	abnormal	CHEBI	CHEBI:16113	cholesterol
Aop:209	Event:1290	abnormal	CHEBI	CHEBI:16856	glutathione
Aop:210	Event:209	increased				MP	MP:0003674	oxidative stress
Aop:210	Event:1292	increased	MESH	D048031	JNK Mitogen-Activated Protein Kinases	GO	GO:0023052	signaling
Aop:210	Event:1293	increased	PR	PR:O16850	forkhead box protein O (Caenorhabditis elegans)	GO	GO:0023052	signaling
Aop:210	Event:1294	abnormal	GO	GO:1990909	Wnt signalosome	GO	GO:0023052	signaling
Aop:210	Event:1295	abnormal				GO	GO:0009790	embryo development
Aop:210	Event:1277	decreased				GO	GO:0000003	reproduction
Aop:212	Event:1502	decreased	PR	PR:000008478	histone deacetylase 1	GO	GO:0004857	enzyme inhibitor activity
Aop:212	Event:1503	increased	CHEBI	CHEBI:15358	histone	GO	GO:0031399	regulation of protein modification process
Aop:212	Event:1505	disrupted	PR	PR:000029191	cell cycle-related cyclin	GO	GO:0051726	regulation of cell cycle
Aop:212	Event:1262	increased				GO	GO:0006915	apoptotic process
Aop:212	Event:1506	increased	FMA	FMA:7210	Testis	HP	HP:0000029	Testicular atrophy
Aop:212	Event:1515	decreased	CL	CL:0000017	spermatocyte
Aop:213	Event:1115	increased	CHEBI	CHEBI:26523	reactive oxygen species
Aop:214	Event:122	increased	PR	PR:000011406	glucocorticoid receptor	GO	GO:0004883	glucocorticoid receptor activity
Aop:216	Event:257	increased	CHEBI	CHEBI:26523	reactive oxygen species	GO	GO:1903409	reactive oxygen species biosynthetic process
Aop:216	Event:360	decreased	PCO	PCO:0000001	population of organisms	PCO	PCO:0000008	population growth rate
Aop:218	Event:442	decreased				PCO	PCO:0000008	population growth rate
Aop:219	Event:442	decreased				PCO	PCO:0000008	population growth rate
Aop:220	Event:1394	increased				GO	GO:0034599	cellular response to oxidative stress
Aop:220	Event:1394	increased	CL	CL:0000235	macrophage	GO	GO:0002281	macrophage activation involved in immune response
Aop:220	Event:1394	decreased	PR	PR:000008555	hypoxia-inducible factor 1-alpha	MP	MP:0005039	hypoxia
Aop:220	Event:1394	decreased	PR	PR:000017294	von Hippel-Lindau disease tumor suppressor	MP	MP:0005039	hypoxia
Aop:233	Event:763	increased				GO	GO:0060081	membrane hyperpolarization
Aop:235	Event:763	increased				GO	GO:0060081	membrane hyperpolarization
Aop:238	Event:257	increased	CHEBI	CHEBI:26523	reactive oxygen species	GO	GO:1903409	reactive oxygen species biosynthetic process
Aop:238	Event:360	decreased	PCO	PCO:0000001	population of organisms	PCO	PCO:0000008	population growth rate
Aop:241	Event:68	increased	CHEBI	CHEBI:3815	collagen	GO	GO:0032964	collagen biosynthetic process
Aop:242	Event:1005	decreased				NBO	NBO:0000371	aquatic locomotion
Aop:242	Event:636	decreased				VT	VT:0005372	life span trait
Aop:245	Event:40	decreased	CHEBI	CHEBI:15422	ATP	GO	GO:0006754	ATP biosynthetic process
Aop:245	Event:1521	decreased	UBERON	UBERON:0000468	multicellular organism	GO	GO:0040007	growth
Aop:256	Event:709	increased	CL	CL:1000507	kidney tubule cell	GO	GO:0008219	cell death
Aop:256	Event:814	occurrence	UBERON	UBERON:0002113	kidney	MESH	Q000633	toxicity
Aop:257	Event:831	functional change	GO	GO:0005764	lysosome
Aop:257	Event:898	occurrence	GO	GO:0005764	lysosome	GO	GO:1903008	organelle disassembly
Aop:257	Event:709	increased	CL	CL:1000507	kidney tubule cell	GO	GO:0008219	cell death
Aop:257	Event:814	occurrence	UBERON	UBERON:0002113	kidney	MESH	Q000633	toxicity
Aop:258	Event:244	increased				GO	GO:0008213	protein alkylation
Aop:258	Event:40	decreased	CHEBI	CHEBI:15422	ATP	GO	GO:0006754	ATP biosynthetic process
Aop:258	Event:709	increased	CL	CL:1000507	kidney tubule cell	GO	GO:0008219	cell death
Aop:258	Event:814	occurrence	UBERON	UBERON:0002113	kidney	MESH	Q000633	toxicity
Aop:263	Event:1446	increased				GO	GO:0017077	oxidative phosphorylation uncoupler activity
Aop:263	Event:1521	decreased	UBERON	UBERON:0000468	multicellular organism	GO	GO:0040007	growth
Aop:263	Event:1771	decreased	CHEBI	CHEBI:15422	ATP	GO	GO:0006754	ATP biosynthetic process
Aop:263	Event:1821	decreased	GO	GO:0005623	cell	GO	GO:0008283	cell proliferation
Aop:264	Event:1446	increased				GO	GO:0017077	oxidative phosphorylation uncoupler activity
Aop:264	Event:1771	decreased	CHEBI	CHEBI:15422	ATP	GO	GO:0006754	ATP biosynthetic process
Aop:264	Event:1521	decreased	UBERON	UBERON:0000468	multicellular organism	GO	GO:0040007	growth
Aop:265	Event:1446	increased				GO	GO:0017077	oxidative phosphorylation uncoupler activity
Aop:265	Event:1521	decreased	UBERON	UBERON:0000468	multicellular organism	GO	GO:0040007	growth
Aop:265	Event:1771	decreased	CHEBI	CHEBI:15422	ATP	GO	GO:0006754	ATP biosynthetic process
Aop:266	Event:1446	increased				GO	GO:0017077	oxidative phosphorylation uncoupler activity
Aop:266	Event:257	increased	CHEBI	CHEBI:26523	reactive oxygen species	GO	GO:1903409	reactive oxygen species biosynthetic process
Aop:266	Event:1521	decreased	UBERON	UBERON:0000468	multicellular organism	GO	GO:0040007	growth
Aop:267	Event:1446	increased				GO	GO:0017077	oxidative phosphorylation uncoupler activity
Aop:267	Event:257	increased	CHEBI	CHEBI:26523	reactive oxygen species	GO	GO:1903409	reactive oxygen species biosynthetic process
Aop:267	Event:1521	decreased	UBERON	UBERON:0000468	multicellular organism	GO	GO:0040007	growth
Aop:268	Event:1446	increased				GO	GO:0017077	oxidative phosphorylation uncoupler activity
Aop:268	Event:1521	decreased	UBERON	UBERON:0000468	multicellular organism	GO	GO:0040007	growth
Aop:268	Event:257	increased	CHEBI	CHEBI:26523	reactive oxygen species	GO	GO:1903409	reactive oxygen species biosynthetic process
Aop:271	Event:279	decreased	PR	PR:000016584	thyroid peroxidase	GO	GO:0004447	iodide peroxidase activity
Aop:271	Event:277	decreased	CHEBI	CHEBI:60311	thyroid hormone	GO	GO:0006590	thyroid hormone generation
Aop:271	Event:219	decreased	CHEBI	CHEBI:16469	17beta-estradiol
Aop:271	Event:221	decreased	MESH	D014819	vitellogenins
Aop:271	Event:78	decreased				VT	VT:1000294	egg quantity
Aop:271	Event:285	decreased	MESH	D014819	vitellogenins	GO	GO:0010467	gene expression
Aop:271	Event:285	decreased	MESH	D014819	vitellogenins	GO	GO:0009306	protein secretion
Aop:271	Event:408	decreased	PR	PR:000006100	aromatase	GO	GO:0070330	aromatase activity
Aop:271	Event:408	decreased	PR	PR:000006100	aromatase	GO	GO:0009299	mRNA transcription
Aop:272	Event:155	functional change	CHEBI	CHEBI:16991	deoxyribonucleic acid	GO	GO:0006281	DNA repair
Aop:272	Event:185	increased	CHEBI	CHEBI:16991	deoxyribonucleic acid	MESH	D009154	mutation
Aop:272	Event:870	increased				GO	GO:0008283	cell proliferation
Aop:273	Event:888	decreased	PR	PR:000031316	NADH-ubiquinone oxidoreductase chain 1	GO	GO:0006120	mitochondrial electron transport, NADH to ubiquinone
Aop:273	Event:887	decreased	PR	PR:000031316	NADH-ubiquinone oxidoreductase chain 1	GO	GO:0008137	NADH dehydrogenase (ubiquinone) activity
Aop:273	Event:889	abnormal	CHEBI	CHEBI:36080	protein	MESH	D057165	Proteostasis deficiencies
Aop:273	Event:55	increased				GO	GO:0008219	cell death
Aop:273	Event:177	functional change	GO	GO:0005739	mitochondrion
Aop:274	Event:1502	decreased	PR	PR:000008478	histone deacetylase 1	GO	GO:0004857	enzyme inhibitor activity
Aop:275	Event:1502	decreased	PR	PR:000008478	histone deacetylase 1	GO	GO:0004857	enzyme inhibitor activity
Aop:275	Event:1503	increased	CHEBI	CHEBI:15358	histone	GO	GO:0031399	regulation of protein modification process
Aop:275	Event:1239	abnormal				GO	GO:0010467	gene expression
Aop:276	Event:888	decreased	PR	PR:000031316	NADH-ubiquinone oxidoreductase chain 1	GO	GO:0006120	mitochondrial electron transport, NADH to ubiquinone
Aop:276	Event:887	decreased	PR	PR:000031316	NADH-ubiquinone oxidoreductase chain 1	GO	GO:0008137	NADH dehydrogenase (ubiquinone) activity
Aop:277	Event:202	decreased	PR	PR:000001753	transcription factor NF-kappa-B subunit	GO	GO:0007249	I-kappaB kinase/NF-kappaB signaling
Aop:278	Event:202	decreased	PR	PR:000001753	transcription factor NF-kappa-B subunit	GO	GO:0007249	I-kappaB kinase/NF-kappaB signaling
Aop:278	Event:55	increased				GO	GO:0008219	cell death
Aop:280	Event:149	increased				GO	GO:0006954	inflammatory response
Aop:281	Event:12	decreased	PR	PR:000003626	acetylcholinesterase	GO	GO:0003990	acetylcholinesterase activity
Aop:281	Event:10	increased	CHEBI	CHEBI:15355	acetylcholine
Aop:281	Event:1602	increased	PR	PR:000001488	muscarinic acetylcholine receptor	GO	GO:0031789	G-protein coupled acetylcholine receptor binding
Aop:281	Event:388	increased	GO	GO:0017146	NMDA selective glutamate receptor complex	GO	GO:0004972	NMDA glutamate receptor activity
Aop:281	Event:389	increased	CHEBI	CHEBI:39124	calcium ion	GO	GO:0006816	calcium ion transport
Aop:281	Event:55	increased				GO	GO:0008219	cell death
Aop:281	Event:1623	occurrence	CL	CL:0000540	neuron	HP	HP:0011185	EEG with focal epileptiform discharges
Aop:281	Event:352	increased				MP	MP:0002229	neurodegeneration
Aop:281	Event:1788	occurrence	UBERON	UBERON:0000955	brain	NBO	NBO:0000703	secondary generalized seizure
Aop:284	Event:926	abnormal	CHEBI	CHEBI:16856	glutathione	GO	GO:0016209	antioxidant activity
Aop:284	Event:178	disrupted	GO	GO:0005746	mitochondrial respiratory chain
Aop:284	Event:768	increased				GO	GO:0008219	cell death
Aop:284	Event:768	increased				GO	GO:0001909	leukocyte mediated cytotoxicity
Aop:285	Event:1262	increased				GO	GO:0006915	apoptotic process
Aop:286	Event:1771	decreased	CHEBI	CHEBI:15422	ATP	GO	GO:0006754	ATP biosynthetic process
Aop:286	Event:1821	decreased	GO	GO:0005623	cell	GO	GO:0008283	cell proliferation
Aop:286	Event:1521	decreased	UBERON	UBERON:0000468	multicellular organism	GO	GO:0040007	growth
Aop:287	Event:1771	decreased	CHEBI	CHEBI:15422	ATP	GO	GO:0006754	ATP biosynthetic process
Aop:287	Event:1521	decreased	UBERON	UBERON:0000468	multicellular organism	GO	GO:0040007	growth
Aop:289	Event:219	decreased	CHEBI	CHEBI:16469	17beta-estradiol
Aop:289	Event:221	decreased	MESH	D014819	vitellogenins
Aop:289	Event:78	decreased				VT	VT:1000294	egg quantity
Aop:289	Event:360	decreased	PCO	PCO:0000001	population of organisms	PCO	PCO:0000008	population growth rate
Aop:290	Event:1771	decreased	CHEBI	CHEBI:15422	ATP	GO	GO:0006754	ATP biosynthetic process
Aop:290	Event:1821	decreased	GO	GO:0005623	cell	GO	GO:0008283	cell proliferation
Aop:290	Event:1521	decreased	UBERON	UBERON:0000468	multicellular organism	GO	GO:0040007	growth
Aop:291	Event:1771	decreased	CHEBI	CHEBI:15422	ATP	GO	GO:0006754	ATP biosynthetic process
Aop:291	Event:1521	decreased	UBERON	UBERON:0000468	multicellular organism	GO	GO:0040007	growth
Aop:292	Event:360	decreased	PCO	PCO:0000001	population of organisms	PCO	PCO:0000008	population growth rate
Aop:293	Event:1194	functional change	CHEBI	CHEBI:16991	deoxyribonucleic acid
Aop:293	Event:1193	pathological	MESH	D001943	Breast Neoplasms
Aop:293	Event:1492	increased				GO	GO:0002263	cell activation involved in immune response
Aop:293	Event:1493	increased				GO	GO:0002526	acute inflammatory response
Aop:293	Event:1494	increased	CL	CL:0000738	leukocyte	GO	GO:0002263	cell activation involved in immune response
Aop:293	Event:1182	increased				GO	GO:0008283	cell proliferation
Aop:293	Event:1192	increased				MESH	D006965	hyperplasia
Aop:293	Event:185	increased	CHEBI	CHEBI:16991	deoxyribonucleic acid	MESH	D009154	mutation
Aop:294	Event:1194	functional change	CHEBI	CHEBI:16991	deoxyribonucleic acid
Aop:294	Event:185	increased	CHEBI	CHEBI:16991	deoxyribonucleic acid	MESH	D009154	mutation
Aop:294	Event:1193	pathological	MESH	D001943	Breast Neoplasms
Aop:294	Event:1182	increased				GO	GO:0008283	cell proliferation
Aop:294	Event:1492	increased				GO	GO:0002263	cell activation involved in immune response
Aop:294	Event:1493	increased				GO	GO:0002526	acute inflammatory response
Aop:294	Event:1494	increased	CL	CL:0000738	leukocyte	GO	GO:0002263	cell activation involved in immune response
Aop:294	Event:1192	increased				MESH	D006965	hyperplasia
Aop:296	Event:1634	occurrence	CHEBI	CHEBI:26523	reactive oxygen species	GO	GO:1901031	regulation of response to reactive oxygen species
Aop:296	Event:155	functional change	CHEBI	CHEBI:16991	deoxyribonucleic acid	GO	GO:0006281	DNA repair
Aop:296	Event:185	increased	CHEBI	CHEBI:16991	deoxyribonucleic acid	MESH	D009154	mutation
Aop:297	Event:360	decreased	PCO	PCO:0000001	population of organisms	PCO	PCO:0000008	population growth rate
Aop:298	Event:1650	occurrence	GO	GO:0005575	cellular_component	GO	GO:0001837	epithelial to mesenchymal transition
Aop:298	Event:1651	occurrence				GO	GO:2001038	regulation of cellular response to drug
Aop:298	Event:1753	increased	CHEBI	CHEBI:26523	reactive oxygen species	GO	GO:0000302	response to reactive oxygen species
Aop:298	Event:1754	increased	PR	PR:000030936	protein-serine O-palmitoleoyltransferase porcupine	GO	GO:0061355	Wnt protein secretion
Aop:298	Event:1755	occurrence	GO	GO:1990907	beta-catenin-TCF complex	GO	GO:1904863	regulation of beta-catenin-TCF complex assembly
Aop:299	Event:257	increased	CHEBI	CHEBI:26523	reactive oxygen species	GO	GO:1903409	reactive oxygen species biosynthetic process
Aop:299	Event:1771	decreased	CHEBI	CHEBI:15422	ATP	GO	GO:0006754	ATP biosynthetic process
Aop:299	Event:360	decreased	PCO	PCO:0000001	population of organisms	PCO	PCO:0000008	population growth rate
Aop:300	Event:756	abnormal	UBERON	UBERON:0002421	hippocampal formation	GO	GO:0010468	regulation of gene expression
Aop:300	Event:757	morphological change	UBERON	UBERON:0002421	hippocampal formation	GO	GO:0007420	brain development
Aop:300	Event:758	abnormal	GO	GO:0045202	synapse	GO	GO:0007268	chemical synaptic transmission
Aop:300	Event:402	decreased				GO	GO:0007611	learning or memory
Aop:300	Event:402	decreased				GO	GO:0050890	cognition
Aop:302	Event:1250	decreased				VT	VT:0002327	respiratory function trait
Aop:303	Event:1668	decreased	CL	CL:0000235	macrophage	GO	GO:0006909	phagocytosis
Aop:303	Event:87	increased	FMA	FMA:84050	Cytokine	GO	GO:0050663	cytokine secretion
Aop:303	Event:1115	increased	CHEBI	CHEBI:26523	reactive oxygen species
Aop:303	Event:870	increased				GO	GO:0008283	cell proliferation
Aop:305	Event:1688	disrupted	FMA	FMA:264621	Musculature of male perineum	GO	GO:0030521	androgen receptor signaling pathway
Aop:305	Event:286	decreased	PR	PR:000004191	androgen receptor	GO	GO:0010468	regulation of gene expression
Aop:306	Event:1688	disrupted	FMA	FMA:264621	Musculature of male perineum	GO	GO:0030521	androgen receptor signaling pathway
Aop:307	Event:413	decreased	CHEBI	CHEBI:17347	testosterone	GO	GO:0061370	testosterone biosynthetic process
Aop:307	Event:286	decreased	PR	PR:000004191	androgen receptor	GO	GO:0010468	regulation of gene expression
Aop:307	Event:1688	disrupted	FMA	FMA:264621	Musculature of male perineum	GO	GO:0030521	androgen receptor signaling pathway
Aop:309	Event:679	decreased				PCO	PCO:0000008	population growth rate
Aop:310	Event:18	increased	PR	PR:000003858	aryl hydrocarbon receptor	GO	GO:0004874	aryl hydrocarbon receptor activity
Aop:310	Event:3	decreased	CHEBI	CHEBI:16469	17beta-estradiol	GO	GO:0006703	estrogen biosynthetic process
Aop:310	Event:219	decreased	CHEBI	CHEBI:16469	17beta-estradiol
Aop:310	Event:285	decreased	MESH	D014819	vitellogenins	GO	GO:0010467	gene expression
Aop:310	Event:285	decreased	MESH	D014819	vitellogenins	GO	GO:0009306	protein secretion
Aop:310	Event:221	decreased	MESH	D014819	vitellogenins
Aop:310	Event:309	decreased	MESH	D014819	vitellogenins	GO	GO:0006898	receptor-mediated endocytosis
Aop:310	Event:309	decreased				GO	GO:0001555	oocyte growth
Aop:310	Event:309	decreased				GO	GO:0048599	oocyte development
Aop:310	Event:944	increased	PR	PR:000003858	aryl hydrocarbon receptor	GO	GO:0046983	protein dimerization activity
Aop:310	Event:944	increased	PR	PR:000004303	aryl hydrocarbon receptor nuclear translocator	GO	GO:0046983	protein dimerization activity
Aop:310	Event:78	decreased				VT	VT:1000294	egg quantity
Aop:310	Event:360	decreased	PCO	PCO:0000001	population of organisms	PCO	PCO:0000008	population growth rate
Aop:311	Event:257	increased	CHEBI	CHEBI:26523	reactive oxygen species	GO	GO:1903409	reactive oxygen species biosynthetic process
Aop:311	Event:1771	decreased	CHEBI	CHEBI:15422	ATP	GO	GO:0006754	ATP biosynthetic process
Aop:311	Event:360	decreased	PCO	PCO:0000001	population of organisms	PCO	PCO:0000008	population growth rate
Aop:312	Event:12	decreased	PR	PR:000003626	acetylcholinesterase	GO	GO:0003990	acetylcholinesterase activity
Aop:312	Event:10	increased	CHEBI	CHEBI:15355	acetylcholine
Aop:312	Event:39	increased				MP	MP:0001393	ataxia
Aop:312	Event:39	increased				MP	MP:0001399	hyperactivity
Aop:312	Event:39	increased				MP	MP:0000753	paralysis
Aop:312	Event:351	increased				MESH	D009026	mortality
Aop:312	Event:360	decreased	PCO	PCO:0000001	population of organisms	PCO	PCO:0000008	population growth rate
Aop:315	Event:1715	decreased	PR	PR:000009198	tyrosine-protein kinase JAK3	GO	GO:0051098	regulation of binding
Aop:315	Event:1716	decreased	PR	PR:000001933	signal transducer and transcription activator STAT	GO	GO:0006470	protein dephosphorylation
Aop:315	Event:1717	decreased	GO	GO:0032993	protein-DNA complex	GO	GO:0043392	negative regulation of DNA binding
Aop:315	Event:1718	decreased	PR	PR:000001391	interleukin-4	GO	GO:0032633	interleukin-4 production
Aop:315	Event:1719	decreased				GO	GO:0002286	T cell activation involved in immune response
Aop:318	Event:122	increased	PR	PR:000011406	glucocorticoid receptor	GO	GO:0004883	glucocorticoid receptor activity
Aop:318	Event:860	decreased	CHEBI	CHEBI:35366	fatty acid	GO	GO:0006635	fatty acid beta-oxidation
Aop:318	Event:291	increased	CHEBI	CHEBI:17855	triglyceride
Aop:319	Event:68	increased	CHEBI	CHEBI:3815	collagen	GO	GO:0032964	collagen biosynthetic process
Aop:320	Event:1738	increased				GO	GO:0075509	endocytosis involved in viral entry into host cell
Aop:320	Event:1738	increased				GO	GO:0002020	protease binding
Aop:320	Event:1738	increased				GO	GO:0038191	neuropilin binding
Aop:320	Event:351	increased				MESH	D009026	mortality
Aop:320	Event:1847	increased	GO	GO:0031381	viral RNA-directed RNA polymerase complex	GO	GO:0039694	viral RNA genome replication
Aop:320	Event:1847	increased	GO	GO:0031381	viral RNA-directed RNA polymerase complex	GO	GO:0039690	positive stranded viral RNA replication
Aop:320	Event:1847	increased	GO	GO:0072516	viral assembly compartment	GO	GO:0019074	viral RNA genome packaging
Aop:320	Event:1847	increased	GO	GO:0019024	ssRNA viral genome	GO	GO:0009299	mRNA transcription
Aop:320	Event:1847	increased	GO	GO:0019024	ssRNA viral genome	GO	GO:0019081	viral translation
Aop:322	Event:97	increased	CHEBI	CHEBI:16991	deoxyribonucleic acid	GO	GO:0006305	DNA alkylation
Aop:322	Event:155	functional change	CHEBI	CHEBI:16991	deoxyribonucleic acid	GO	GO:0006281	DNA repair
Aop:323	Event:227	increased	PR	PR:000013056	peroxisome proliferator-activated receptor alpha	GO	GO:0035357	peroxisome proliferator activated receptor signaling pathway
Aop:323	Event:807	decreased	CHEBI	CHEBI:16113	cholesterol	GO	GO:0006695	cholesterol biosynthetic process
Aop:323	Event:807	decreased	CHEBI	CHEBI:16113	cholesterol	GO	GO:0030301	cholesterol transport
Aop:323	Event:807	decreased	CHEBI	CHEBI:17002	cholesteryl ester	GO	GO:0030301	cholesterol transport
Aop:323	Event:1756	decreased	CHEBI	CHEBI:34133	11-Keto-testosterone	GO	GO:0006702	androgen biosynthetic process
Aop:323	Event:1758	abnormal	FMA	FMA:67338	Mature sperm cell	HP	HP:0008669	Abnormal spermatogenesis
Aop:323	Event:406	decreased				MESH	D005298	fertility
Aop:324	Event:177	functional change	GO	GO:0005739	mitochondrion
Aop:324	Event:1771	decreased	CHEBI	CHEBI:15422	ATP	GO	GO:0006754	ATP biosynthetic process
Aop:324	Event:360	decreased	PCO	PCO:0000001	population of organisms	PCO	PCO:0000008	population growth rate
Aop:325	Event:177	functional change	GO	GO:0005739	mitochondrion
Aop:325	Event:360	decreased	PCO	PCO:0000001	population of organisms	PCO	PCO:0000008	population growth rate
Aop:326	Event:177	functional change	GO	GO:0005739	mitochondrion
Aop:326	Event:257	increased	CHEBI	CHEBI:26523	reactive oxygen species	GO	GO:1903409	reactive oxygen species biosynthetic process
Aop:326	Event:360	decreased	PCO	PCO:0000001	population of organisms	PCO	PCO:0000008	population growth rate
Aop:327	Event:257	increased	CHEBI	CHEBI:26523	reactive oxygen species	GO	GO:1903409	reactive oxygen species biosynthetic process
Aop:327	Event:350	increased				MESH	D009026	mortality
Aop:328	Event:257	increased	CHEBI	CHEBI:26523	reactive oxygen species	GO	GO:1903409	reactive oxygen species biosynthetic process
Aop:328	Event:1771	decreased	CHEBI	CHEBI:15422	ATP	GO	GO:0006754	ATP biosynthetic process
Aop:328	Event:350	increased				MESH	D009026	mortality
Aop:329	Event:257	increased	CHEBI	CHEBI:26523	reactive oxygen species	GO	GO:1903409	reactive oxygen species biosynthetic process
Aop:329	Event:1771	decreased	CHEBI	CHEBI:15422	ATP	GO	GO:0006754	ATP biosynthetic process
Aop:329	Event:350	increased				MESH	D009026	mortality
Aop:330	Event:257	increased	CHEBI	CHEBI:26523	reactive oxygen species	GO	GO:1903409	reactive oxygen species biosynthetic process
Aop:330	Event:350	increased				MESH	D009026	mortality
Aop:331	Event:350	increased				MESH	D009026	mortality
Aop:334	Event:122	increased	PR	PR:000011406	glucocorticoid receptor	GO	GO:0004883	glucocorticoid receptor activity
Aop:334	Event:1759	increased	PR	PR:000030513	teratocarcinoma-derived growth factor 1	GO	GO:0010467	gene expression
Aop:334	Event:1760	decreased	GO	GO:0048179	activin receptor complex	GO	GO:0032924	activin receptor signaling pathway
Aop:334	Event:1761	decreased	CL	CL:0000354	blastemal cell	GO	GO:0031101	fin regeneration
Aop:334	Event:1005	decreased				NBO	NBO:0000371	aquatic locomotion
Aop:334	Event:360	decreased	PCO	PCO:0000001	population of organisms	PCO	PCO:0000008	population growth rate
Aop:335	Event:1261	functional change	GO	GO:0005739	mitochondrion
Aop:335	Event:795	increased	CL	CL:0000731	urothelial cell	GO	GO:0008283	cell proliferation
Aop:335	Event:796	increased	CL	CL:0000731	urothelial cell	MESH	D006965	hyperplasia
Aop:336	Event:360	decreased	PCO	PCO:0000001	population of organisms	PCO	PCO:0000008	population growth rate
Aop:337	Event:360	decreased	PCO	PCO:0000001	population of organisms	PCO	PCO:0000008	population growth rate
Aop:338	Event:360	decreased	PCO	PCO:0000001	population of organisms	PCO	PCO:0000008	population growth rate
Aop:339	Event:360	decreased	PCO	PCO:0000001	population of organisms	PCO	PCO:0000008	population growth rate
Aop:340	Event:360	decreased	PCO	PCO:0000001	population of organisms	PCO	PCO:0000008	population growth rate
Aop:341	Event:360	decreased	PCO	PCO:0000001	population of organisms	PCO	PCO:0000008	population growth rate
Aop:342	Event:1522	decreased				GO	GO:0004100	chitin synthase activity
Aop:342	Event:1523	decreased	UBERON	UBERON:0001002	cuticle	GO	GO:0042335	cuticle development
Aop:342	Event:1524	decreased				GO	GO:0018990	ecdysis, chitin-based cuticle
Aop:342	Event:350	increased				MESH	D009026	mortality
Aop:343	Event:1523	decreased	UBERON	UBERON:0001002	cuticle	GO	GO:0042335	cuticle development
Aop:343	Event:1524	decreased				GO	GO:0018990	ecdysis, chitin-based cuticle
Aop:343	Event:350	increased				MESH	D009026	mortality
Aop:344	Event:286	decreased	PR	PR:000004191	androgen receptor	GO	GO:0010468	regulation of gene expression
Aop:345	Event:286	decreased	PR	PR:000004191	androgen receptor	GO	GO:0010468	regulation of gene expression
Aop:345	Event:972	decreased				VT	VT:1000294	egg quantity
Aop:346	Event:36	decreased	PR	PR:000006100	aromatase	GO	GO:0070330	aromatase activity
Aop:346	Event:1789	decreased	CHEBI	CHEBI:16469	17beta-estradiol	GO	GO:0006703	estrogen biosynthetic process
Aop:346	Event:1790	increased	UBERON	UBERON:2005272	immature gonad	GO	GO:0008584	male gonad development
Aop:346	Event:1791	increased	PCO	PCO:0000001	population of organisms	GO	GO:0046661	male sex differentiation
Aop:346	Event:360	decreased	PCO	PCO:0000001	population of organisms	PCO	PCO:0000008	population growth rate
Aop:347	Event:1292	increased	MESH	D048031	JNK Mitogen-Activated Protein Kinases	GO	GO:0023052	signaling
Aop:347	Event:1283	increased	PR	PR:000000046	TGF-beta	GO	GO:0023052	signaling
Aop:348	Event:1756	decreased	CHEBI	CHEBI:34133	11-Keto-testosterone	GO	GO:0006702	androgen biosynthetic process
Aop:348	Event:1758	abnormal	FMA	FMA:67338	Mature sperm cell	HP	HP:0008669	Abnormal spermatogenesis
Aop:348	Event:360	decreased	PCO	PCO:0000001	population of organisms	PCO	PCO:0000008	population growth rate
Aop:348	Event:406	decreased				MESH	D005298	fertility
Aop:349	Event:1756	decreased	CHEBI	CHEBI:34133	11-Keto-testosterone	GO	GO:0006702	androgen biosynthetic process
Aop:349	Event:360	decreased	PCO	PCO:0000001	population of organisms	PCO	PCO:0000008	population growth rate
Aop:349	Event:406	decreased				MESH	D005298	fertility
Aop:358	Event:1524	decreased				GO	GO:0018990	ecdysis, chitin-based cuticle
Aop:358	Event:350	increased				MESH	D009026	mortality
Aop:359	Event:1524	decreased				GO	GO:0018990	ecdysis, chitin-based cuticle
Aop:359	Event:350	increased				MESH	D009026	mortality
Aop:360	Event:1522	decreased				GO	GO:0004100	chitin synthase activity
Aop:360	Event:1523	decreased	UBERON	UBERON:0001002	cuticle	GO	GO:0042335	cuticle development
Aop:360	Event:1524	decreased				GO	GO:0018990	ecdysis, chitin-based cuticle
Aop:360	Event:350	increased				MESH	D009026	mortality
Aop:361	Event:1523	decreased	UBERON	UBERON:0001002	cuticle	GO	GO:0042335	cuticle development
Aop:361	Event:1524	decreased				GO	GO:0018990	ecdysis, chitin-based cuticle
Aop:361	Event:350	increased				MESH	D009026	mortality
Aop:363	Event:279	decreased	PR	PR:000016584	thyroid peroxidase	GO	GO:0004447	iodide peroxidase activity
Aop:363	Event:277	decreased	CHEBI	CHEBI:60311	thyroid hormone	GO	GO:0006590	thyroid hormone generation
Aop:363	Event:281	decreased	CHEBI	CHEBI:30660	thyroxine	MP	MP:0005475	abnormal circulating thyroxine level
Aop:363	Event:1003	decreased	CHEBI	CHEBI:28774	3,3',5'-triiodothyronine	MP	MP:0005418	abnormal circulating hormone level
Aop:363	Event:351	increased				MESH	D009026	mortality
Aop:363	Event:360	decreased	PCO	PCO:0000001	population of organisms	PCO	PCO:0000008	population growth rate
Aop:364	Event:279	decreased	PR	PR:000016584	thyroid peroxidase	GO	GO:0004447	iodide peroxidase activity
Aop:364	Event:277	decreased	CHEBI	CHEBI:60311	thyroid hormone	GO	GO:0006590	thyroid hormone generation
Aop:364	Event:281	decreased	CHEBI	CHEBI:30660	thyroxine	MP	MP:0005475	abnormal circulating thyroxine level
Aop:364	Event:1003	decreased	CHEBI	CHEBI:28774	3,3',5'-triiodothyronine	MP	MP:0005418	abnormal circulating hormone level
Aop:364	Event:1878	decreased	UBERON	UBERON:0000970	eye	MP	MP:0001297	microphthalmia
Aop:364	Event:351	increased				MESH	D009026	mortality
Aop:364	Event:360	decreased	PCO	PCO:0000001	population of organisms	PCO	PCO:0000008	population growth rate
Aop:365	Event:279	decreased	PR	PR:000016584	thyroid peroxidase	GO	GO:0004447	iodide peroxidase activity
Aop:365	Event:277	decreased	CHEBI	CHEBI:60311	thyroid hormone	GO	GO:0006590	thyroid hormone generation
Aop:365	Event:281	decreased	CHEBI	CHEBI:30660	thyroxine	MP	MP:0005475	abnormal circulating thyroxine level
Aop:365	Event:1003	decreased	CHEBI	CHEBI:28774	3,3',5'-triiodothyronine	MP	MP:0005418	abnormal circulating hormone level
Aop:365	Event:351	increased				MESH	D009026	mortality
Aop:365	Event:360	decreased	PCO	PCO:0000001	population of organisms	PCO	PCO:0000008	population growth rate
Aop:366	Event:957	increased	PR	PR:000016801	transthyretin	GO	GO:0005488	binding
Aop:366	Event:959	increased	CHEBI	CHEBI:30660	thyroxine
Aop:366	Event:1158	increased	CHEBI	CHEBI:60311	thyroid hormone	GO	GO:0006810	transport
Aop:366	Event:401	increased	CHEBI	CHEBI:88728	Tetrahydroaldosterone-3-glucuronide	GO	GO:0007588	excretion
Aop:366	Event:281	decreased	CHEBI	CHEBI:30660	thyroxine	MP	MP:0005475	abnormal circulating thyroxine level
Aop:366	Event:1101	delayed				GO	GO:0007552	metamorphosis
Aop:366	Event:1101	increased				GO	GO:0007552	metamorphosis
Aop:367	Event:959	increased	CHEBI	CHEBI:30660	thyroxine
Aop:367	Event:1158	increased	CHEBI	CHEBI:60311	thyroid hormone	GO	GO:0006810	transport
Aop:367	Event:401	increased	CHEBI	CHEBI:88728	Tetrahydroaldosterone-3-glucuronide	GO	GO:0007588	excretion
Aop:367	Event:281	decreased	CHEBI	CHEBI:30660	thyroxine	MP	MP:0005475	abnormal circulating thyroxine level
Aop:367	Event:1101	delayed				GO	GO:0007552	metamorphosis
Aop:367	Event:1101	increased				GO	GO:0007552	metamorphosis
Aop:368	Event:872	increased	UBERON	UBERON:0005386	olfactory segment of nasal mucosa	MP	MP:0002006	neoplasm
Aop:374	Event:188	pathological	CL	CL:0000129	microglial cell	MP	MP:0001847	brain inflammation
Aop:374	Event:188	pathological	CL	CL:0000127	astrocyte	MP	MP:0001847	brain inflammation
Aop:374	Event:352	increased				MP	MP:0002229	neurodegeneration
Aop:376	Event:25	increased	PR	PR:000004191	androgen receptor	GO	GO:0004882	androgen receptor activity
Aop:376	Event:1790	increased	UBERON	UBERON:2005272	immature gonad	GO	GO:0008584	male gonad development
Aop:376	Event:1791	increased	PCO	PCO:0000001	population of organisms	GO	GO:0046661	male sex differentiation
Aop:376	Event:360	decreased	PCO	PCO:0000001	population of organisms	PCO	PCO:0000008	population growth rate
Aop:377	Event:351	increased				MESH	D009026	mortality
Aop:379	Event:1846	increased	CL	CL:0000233	platelet	HP	HP:0004936	Venous thrombosis
Aop:379	Event:1847	increased	GO	GO:0031381	viral RNA-directed RNA polymerase complex	GO	GO:0039694	viral RNA genome replication
Aop:379	Event:1847	increased	GO	GO:0031381	viral RNA-directed RNA polymerase complex	GO	GO:0039690	positive stranded viral RNA replication
Aop:379	Event:1847	increased	GO	GO:0072516	viral assembly compartment	GO	GO:0019074	viral RNA genome packaging
Aop:379	Event:1847	increased	GO	GO:0019024	ssRNA viral genome	GO	GO:0009299	mRNA transcription
Aop:379	Event:1847	increased	GO	GO:0019024	ssRNA viral genome	GO	GO:0019081	viral translation
Aop:379	Event:1738	increased				GO	GO:0075509	endocytosis involved in viral entry into host cell
Aop:379	Event:1738	increased				GO	GO:0002020	protease binding
Aop:379	Event:1738	increased				GO	GO:0038191	neuropilin binding
Aop:379	Event:1869	increased	CHEBI	CHEBI:26523	reactive oxygen species	GO	GO:0034599	cellular response to oxidative stress
Aop:379	Event:1869	increased	CHEBI	CHEBI:26523	reactive oxygen species	GO	GO:0000302	response to reactive oxygen species
Aop:382	Event:68	increased	CHEBI	CHEBI:3815	collagen	GO	GO:0032964	collagen biosynthetic process
Aop:382	Event:1172	increased				GO	GO:0043122	regulation of I-kappaB kinase/NF-kappaB signaling
Aop:382	Event:1115	increased	CHEBI	CHEBI:26523	reactive oxygen species
Aop:383	Event:344	occurrence	UBERON	UBERON:0002107	liver	MP	MP:0003333	liver fibrosis
Aop:383	Event:1115	increased	CHEBI	CHEBI:26523	reactive oxygen species
Aop:384	Event:1115	increased	CHEBI	CHEBI:26523	reactive oxygen species
Aop:386	Event:360	decreased	PCO	PCO:0000001	population of organisms	PCO	PCO:0000008	population growth rate
Aop:386	Event:257	increased	CHEBI	CHEBI:26523	reactive oxygen species	GO	GO:1903409	reactive oxygen species biosynthetic process
Aop:387	Event:40	decreased	CHEBI	CHEBI:15422	ATP	GO	GO:0006754	ATP biosynthetic process
Aop:387	Event:360	decreased	PCO	PCO:0000001	population of organisms	PCO	PCO:0000008	population growth rate
Aop:387	Event:257	increased	CHEBI	CHEBI:26523	reactive oxygen species	GO	GO:1903409	reactive oxygen species biosynthetic process
Aop:388	Event:1194	functional change	CHEBI	CHEBI:16991	deoxyribonucleic acid
Aop:388	Event:360	decreased	PCO	PCO:0000001	population of organisms	PCO	PCO:0000008	population growth rate
Aop:389	Event:360	decreased	PCO	PCO:0000001	population of organisms	PCO	PCO:0000008	population growth rate
Aop:392	Event:1866	increased				GO	GO:0051918	negative regulation of fibrinolysis
Aop:392	Event:1866	decreased				GO	GO:0030195	negative regulation of blood coagulation
Aop:392	Event:1867	increased				MP	MP:0003070	increased vascular permeability
Aop:392	Event:1867	increased				GO	GO:0042311	vasodilation
Aop:392	Event:1867	increased				MP	MP:0001863	vascular inflammation
Aop:394	Event:1738	increased				GO	GO:0075509	endocytosis involved in viral entry into host cell
Aop:394	Event:1738	increased				GO	GO:0002020	protease binding
Aop:394	Event:1738	increased				GO	GO:0038191	neuropilin binding
Aop:395	Event:1738	increased				GO	GO:0075509	endocytosis involved in viral entry into host cell
Aop:395	Event:1738	increased				GO	GO:0002020	protease binding
Aop:395	Event:1738	increased				GO	GO:0038191	neuropilin binding
Aop:395	Event:1846	increased	CL	CL:0000233	platelet	HP	HP:0004936	Venous thrombosis
Aop:396	Event:1115	increased	CHEBI	CHEBI:26523	reactive oxygen species
Aop:396	Event:1194	functional change	CHEBI	CHEBI:16991	deoxyribonucleic acid
Aop:396	Event:1088	increased				MP	MP:0003674	oxidative stress
Aop:396	Event:752	abnormal	GO	GO:0005694	chromosome	GO	GO:0051305	chromosome movement towards spindle pole
Aop:396	Event:406	decreased				MESH	D005298	fertility
Aop:397	Event:1879	increased	CHEBI	CHEBI:16991	deoxyribonucleic acid
Aop:397	Event:155	functional change	CHEBI	CHEBI:16991	deoxyribonucleic acid	GO	GO:0006281	DNA repair
Aop:397	Event:185	increased	CHEBI	CHEBI:16991	deoxyribonucleic acid	MESH	D009154	mutation
Aop:398	Event:972	decreased				VT	VT:1000294	egg quantity
Aop:399	Event:1884	decreased	PR	PR:Q6EWH2	tyrosine-protein kinase fyna (zebrafish)	GO	GO:0004713	protein tyrosine kinase activity
Aop:399	Event:1821	decreased	GO	GO:0005623	cell	GO	GO:0008283	cell proliferation
Aop:399	Event:1878	decreased	UBERON	UBERON:0000970	eye	MP	MP:0001297	microphthalmia
Aop:399	Event:351	increased				MESH	D009026	mortality
Aop:399	Event:360	decreased	PCO	PCO:0000001	population of organisms	PCO	PCO:0000008	population growth rate
Aop:405	Event:12	decreased	PR	PR:000003626	acetylcholinesterase	GO	GO:0003990	acetylcholinesterase activity
Aop:405	Event:10	increased	CHEBI	CHEBI:15355	acetylcholine
Aop:405	Event:39	increased				MP	MP:0001393	ataxia
Aop:405	Event:39	increased				MP	MP:0001399	hyperactivity
Aop:405	Event:39	increased				MP	MP:0000753	paralysis
Aop:405	Event:386	decreased				GO	GO:0099536	synaptic signaling
Aop:405	Event:402	decreased				GO	GO:0007611	learning or memory
Aop:405	Event:402	decreased				GO	GO:0050890	cognition
Aop:406	Event:1738	increased				GO	GO:0075509	endocytosis involved in viral entry into host cell
Aop:406	Event:1738	increased				GO	GO:0002020	protease binding
Aop:406	Event:1738	increased				GO	GO:0038191	neuropilin binding
Aop:406	Event:1847	increased	GO	GO:0031381	viral RNA-directed RNA polymerase complex	GO	GO:0039694	viral RNA genome replication
Aop:406	Event:1847	increased	GO	GO:0031381	viral RNA-directed RNA polymerase complex	GO	GO:0039690	positive stranded viral RNA replication
Aop:406	Event:1847	increased	GO	GO:0072516	viral assembly compartment	GO	GO:0019074	viral RNA genome packaging
Aop:406	Event:1847	increased	GO	GO:0019024	ssRNA viral genome	GO	GO:0009299	mRNA transcription
Aop:406	Event:1847	increased	GO	GO:0019024	ssRNA viral genome	GO	GO:0019081	viral translation
Aop:406	Event:1869	increased	CHEBI	CHEBI:26523	reactive oxygen species	GO	GO:0034599	cellular response to oxidative stress
Aop:406	Event:1869	increased	CHEBI	CHEBI:26523	reactive oxygen species	GO	GO:0000302	response to reactive oxygen species
Aop:407	Event:1738	increased				GO	GO:0075509	endocytosis involved in viral entry into host cell
Aop:407	Event:1738	increased				GO	GO:0002020	protease binding
Aop:407	Event:1738	increased				GO	GO:0038191	neuropilin binding
Aop:407	Event:1847	increased	GO	GO:0031381	viral RNA-directed RNA polymerase complex	GO	GO:0039694	viral RNA genome replication
Aop:407	Event:1847	increased	GO	GO:0031381	viral RNA-directed RNA polymerase complex	GO	GO:0039690	positive stranded viral RNA replication
Aop:407	Event:1847	increased	GO	GO:0072516	viral assembly compartment	GO	GO:0019074	viral RNA genome packaging
Aop:407	Event:1847	increased	GO	GO:0019024	ssRNA viral genome	GO	GO:0009299	mRNA transcription
Aop:407	Event:1847	increased	GO	GO:0019024	ssRNA viral genome	GO	GO:0019081	viral translation
Aop:407	Event:1869	increased	CHEBI	CHEBI:26523	reactive oxygen species	GO	GO:0034599	cellular response to oxidative stress
Aop:407	Event:1869	increased	CHEBI	CHEBI:26523	reactive oxygen species	GO	GO:0000302	response to reactive oxygen species
