# Supplementary material for: Development of a data-driven approach to Adverse Outcome Pathway network generation: a case study on the EATS-modalities
Source: Front Toxicol. 2023 May 9;5:1183824. doi: 10.3389/ftox.2023.1183824 (PMC10203404; doi:10.3389/ftox.2023.1183824)
Supplement: Supplementary file 1 [file DataSheet1.ZIP › Supplementary data/Data 2021-07-04/aop_ke_ker.tsv]

Aop:1	Event:294	Event:57	Relationship:324	adjacent	2
Aop:1	Event:57	Event:142	Relationship:69	adjacent	2
Aop:1	Event:142	Event:334	Relationship:158	adjacent	1
Aop:3	Event:177	Event:889	Relationship:904	adjacent	2	3
Aop:3	Event:889	Event:890	Relationship:905	adjacent	1	2
Aop:3	Event:188	Event:890	Relationship:906	adjacent	2	2
Aop:3	Event:890	Event:188	Relationship:907	adjacent	2	2
Aop:3	Event:177	Event:890	Relationship:908	non-adjacent	2	3
Aop:3	Event:890	Event:896	Relationship:910	adjacent	1	1
Aop:3	Event:888	Event:887	Relationship:933	adjacent	1	3
Aop:3	Event:887	Event:177	Relationship:934	adjacent	1	2
Aop:4	Event:103	Event:1264	Relationship:1343	adjacent	1	3
Aop:4	Event:1264	Event:1265	Relationship:1344	adjacent	1	3
Aop:4	Event:1265	Event:988	Relationship:1345	adjacent	2	3
Aop:4	Event:988	Event:1266	Relationship:1346	adjacent	2	3
Aop:4	Event:1266	Event:1267	Relationship:1347	adjacent	2	3
Aop:4	Event:1267	Event:1268	Relationship:1348	adjacent	2	3
Aop:4	Event:1268	Event:993	Relationship:1349	adjacent	2	3
Aop:4	Event:993	Event:990	Relationship:1010	adjacent	2	3
Aop:4	Event:990	Event:350	Relationship:1002	adjacent	1	1
Aop:6	Event:998	Event:1000	Relationship:1023	non-adjacent	1	2
Aop:6	Event:1000	Event:858	Relationship:1024	adjacent	1	2
Aop:6	Event:858	Event:1528	Relationship:1748	adjacent	1	1
Aop:6	Event:858	Event:861	Relationship:880	adjacent	2	2
Aop:6	Event:1528	Event:861	Relationship:1749	adjacent	2	3
Aop:6	Event:861	Event:862	Relationship:883	adjacent	1	2
Aop:6	Event:862	Event:863	Relationship:884	non-adjacent	2	3
Aop:6	Event:863	Event:864	Relationship:885	adjacent	1	1
Aop:7	Event:219	Event:405	Relationship:392	adjacent	1
Aop:7	Event:3	Event:219	Relationship:5	adjacent	1
Aop:7	Event:405	Event:406	Relationship:394	non-adjacent	2
Aop:7	Event:408	Event:3	Relationship:396	adjacent	2
Aop:10	Event:667	Event:64	Relationship:666	adjacent	1	1
Aop:10	Event:64	Event:669	Relationship:667	adjacent	1	1
Aop:10	Event:669	Event:682	Relationship:683	adjacent	1	2
Aop:10	Event:682	Event:616	Relationship:684	adjacent	2	2
Aop:10	Event:616	Event:613	Relationship:630	adjacent	1	2
Aop:12	Event:201	Event:195	Relationship:229	adjacent	1
Aop:12	Event:195	Event:52	Relationship:213	adjacent	2
Aop:12	Event:52	Event:381	Relationship:347	adjacent	3
Aop:12	Event:381	Event:55	Relationship:353	adjacent	3
Aop:12	Event:55	Event:188	Relationship:365	adjacent	2
Aop:12	Event:188	Event:352	Relationship:208	adjacent	3
Aop:12	Event:352	Event:341	Relationship:1069	adjacent	1
Aop:12	Event:352	Event:188	Relationship:207	adjacent	2
Aop:13	Event:201	Event:195	Relationship:229	adjacent	1
Aop:13	Event:195	Event:52	Relationship:213	adjacent	2
Aop:13	Event:385	Event:386	Relationship:358	adjacent	3
Aop:13	Event:52	Event:381	Relationship:347	adjacent	3	3
Aop:13	Event:381	Event:382	Relationship:348	adjacent	1	3
Aop:13	Event:381	Event:383	Relationship:354	adjacent	3	3
Aop:13	Event:55	Event:385	Relationship:355	adjacent	3
Aop:13	Event:382	Event:385	Relationship:356	adjacent	3
Aop:13	Event:386	Event:341	Relationship:359	adjacent	3
Aop:13	Event:381	Event:55	Relationship:353	adjacent	3
Aop:13	Event:383	Event:385	Relationship:357	adjacent	3
Aop:14	Event:122	Event:145	Relationship:385	adjacent
Aop:14	Event:145	Event:202	Relationship:386	adjacent
Aop:14	Event:202	Event:152	Relationship:387	adjacent
Aop:14	Event:152	Event:168	Relationship:388	adjacent
Aop:14	Event:168	Event:403	Relationship:390	adjacent
Aop:15	Event:97	Event:155	Relationship:24	adjacent	1	2
Aop:15	Event:155	Event:185	Relationship:164	adjacent	1	2
Aop:15	Event:97	Event:185	Relationship:25	non-adjacent	1	2
Aop:15	Event:97	Event:336	Relationship:23	non-adjacent	1	2
Aop:15	Event:185	Event:336	Relationship:202	adjacent	1	2
Aop:16	Event:12	Event:39	Relationship:451	non-adjacent
Aop:16	Event:12	Event:10	Relationship:11	adjacent	1	2
Aop:16	Event:10	Event:39	Relationship:456	adjacent	1	3
Aop:16	Event:12	Event:445	Relationship:450	non-adjacent	2	3
Aop:16	Event:39	Event:445	Relationship:457	adjacent	1	3
Aop:16	Event:12	Event:1703	Relationship:2007	non-adjacent
Aop:16	Event:39	Event:1703	Relationship:2005	adjacent	1	1
Aop:16	Event:1703	Event:445	Relationship:2006	adjacent	3	3
Aop:16	Event:445	Event:351	Relationship:433	adjacent	1	3
Aop:16	Event:12	Event:351	Relationship:452	non-adjacent	1	2
Aop:16	Event:351	Event:360	Relationship:2013	adjacent	2	2
Aop:16	Event:12	Event:360	Relationship:2016	non-adjacent	3	3
Aop:17	Event:1487	Event:1538	Relationship:1765	adjacent	2	2
Aop:17	Event:1538	Event:1392	Relationship:1766	adjacent	1	1
Aop:17	Event:1392	Event:1488	Relationship:1685	adjacent	3	3
Aop:17	Event:1488	Event:55	Relationship:1686	adjacent	1	2
Aop:17	Event:55	Event:188	Relationship:365	adjacent	2
Aop:17	Event:55	Event:1492	Relationship:1718	adjacent	2
Aop:17	Event:188	Event:55	Relationship:1687	adjacent	2
Aop:17	Event:1493	Event:55	Relationship:1719	adjacent	2
Aop:17	Event:55	Event:386	Relationship:1688	adjacent	2
Aop:17	Event:386	Event:341	Relationship:359	adjacent	1
Aop:17	Event:1392	Event:55	Relationship:1690	non-adjacent	1	1
Aop:18	Event:266	Event:447	Relationship:436	adjacent	2
Aop:18	Event:447	Event:413	Relationship:438	adjacent	2
Aop:18	Event:413	Event:446	Relationship:439	adjacent	1
Aop:18	Event:227	Event:266	Relationship:369	non-adjacent	2
Aop:18	Event:289	Event:447	Relationship:437	adjacent	3
Aop:18	Event:227	Event:289	Relationship:370	non-adjacent	3
Aop:18	Event:348	Event:406	Relationship:405	adjacent	1
Aop:18	Event:446	Event:348	Relationship:608	non-adjacent	1
Aop:19	Event:27	Event:310	Relationship:35	adjacent
Aop:19	Event:27	Event:286	Relationship:33	adjacent
Aop:19	Event:286	Event:310	Relationship:317	adjacent
Aop:19	Event:286	Event:240	Relationship:316	adjacent
Aop:19	Event:310	Event:240	Relationship:338	adjacent
Aop:19	Event:240	Event:337	Relationship:266	adjacent
Aop:21	Event:18	Event:947	Relationship:984	non-adjacent	1	2
Aop:21	Event:18	Event:944	Relationship:972	adjacent	1	2
Aop:21	Event:944	Event:1269	Relationship:1350	adjacent	1	2
Aop:21	Event:1269	Event:317	Relationship:1351	adjacent	2	2
Aop:21	Event:317	Event:947	Relationship:1567	adjacent	1	3
Aop:23	Event:25	Event:129	Relationship:31	adjacent	3	3
Aop:23	Event:129	Event:274	Relationship:143	adjacent	1	3
Aop:23	Event:274	Event:3	Relationship:302	adjacent	1	3
Aop:23	Event:3	Event:219	Relationship:5	adjacent	1	3
Aop:23	Event:219	Event:285	Relationship:252	adjacent	1	2
Aop:23	Event:285	Event:221	Relationship:315	adjacent	1	2
Aop:23	Event:221	Event:309	Relationship:255	adjacent	2	3
Aop:23	Event:309	Event:78	Relationship:337	adjacent	2	2
Aop:23	Event:78	Event:360	Relationship:94	adjacent	2	2
Aop:23	Event:25	Event:274	Relationship:32	non-adjacent	2	3
Aop:23	Event:25	Event:3	Relationship:1384	non-adjacent	2	3
Aop:23	Event:25	Event:285	Relationship:1385	non-adjacent	1	3
Aop:23	Event:219	Event:221	Relationship:1386	non-adjacent	1	2
Aop:25	Event:36	Event:3	Relationship:45	adjacent	1	2
Aop:25	Event:3	Event:219	Relationship:5	adjacent	1	2
Aop:25	Event:219	Event:285	Relationship:252	adjacent	1	2
Aop:25	Event:78	Event:360	Relationship:94	adjacent	2	2
Aop:25	Event:309	Event:78	Relationship:337	adjacent	2	2
Aop:25	Event:221	Event:309	Relationship:255	adjacent	2	3
Aop:25	Event:285	Event:221	Relationship:315	adjacent	1	2
Aop:25	Event:219	Event:221	Relationship:1386	non-adjacent	1	2
Aop:26	Event:51	Event:50	Relationship:61	adjacent	1
Aop:26	Event:50	Event:178	Relationship:60	adjacent	2
Aop:26	Event:178	Event:40	Relationship:188	adjacent	2
Aop:26	Event:178	Event:257	Relationship:189	adjacent	2
Aop:26	Event:193	Event:166	Relationship:212	adjacent	2
Aop:26	Event:257	Event:193	Relationship:282	adjacent	3
Aop:26	Event:257	Event:356	Relationship:283	adjacent	1
Aop:27	Event:214	Event:288	Relationship:248	adjacent	1
Aop:27	Event:288	Event:357	Relationship:319	adjacent	1
Aop:27	Event:87	Event:149	Relationship:108	adjacent	1
Aop:27	Event:249	Event:209	Relationship:276	adjacent	1
Aop:27	Event:41	Event:214	Relationship:927	adjacent	1
Aop:27	Event:214	Event:87	Relationship:928	adjacent	1
Aop:27	Event:149	Event:357	Relationship:929	adjacent	2
Aop:27	Event:214	Event:249	Relationship:930	adjacent	1
Aop:27	Event:209	Event:357	Relationship:932	adjacent	2
Aop:28	Event:79	Event:243	Relationship:95	adjacent	2
Aop:28	Event:243	Event:119	Relationship:268	adjacent	5
Aop:28	Event:119	Event:49	Relationship:136	adjacent	5
Aop:28	Event:49	Event:106	Relationship:59	adjacent	2
Aop:28	Event:106	Event:253	Relationship:123	adjacent	1
Aop:29	Event:111	Event:364	Relationship:127	adjacent	1
Aop:29	Event:252	Event:339	Relationship:280	adjacent	1
Aop:29	Event:111	Event:307	Relationship:128	adjacent	1
Aop:29	Event:220	Event:252	Relationship:254	adjacent	1
Aop:29	Event:111	Event:363	Relationship:126	adjacent	1
Aop:29	Event:307	Event:220	Relationship:336	adjacent	1
Aop:30	Event:112	Event:285	Relationship:129	adjacent	1	3
Aop:30	Event:285	Event:221	Relationship:315	adjacent	1	2
Aop:30	Event:221	Event:309	Relationship:255	adjacent	2	3
Aop:30	Event:309	Event:78	Relationship:337	adjacent	2	2
Aop:30	Event:78	Event:360	Relationship:94	adjacent	2	2
Aop:31	Event:213	Event:211	Relationship:244	adjacent	2
Aop:31	Event:213	Event:250	Relationship:245	adjacent	1
Aop:31	Event:213	Event:118	Relationship:243	adjacent	1
Aop:31	Event:250	Event:246	Relationship:279	adjacent	2
Aop:31	Event:250	Event:173	Relationship:278	adjacent	1
Aop:31	Event:250	Event:161	Relationship:277	adjacent	1
Aop:31	Event:211	Event:131	Relationship:240	adjacent	3
Aop:31	Event:213	Event:21	Relationship:242	non-adjacent	3
Aop:31	Event:173	Event:321	Relationship:182	adjacent	1
Aop:31	Event:246	Event:173	Relationship:272	adjacent	2
Aop:31	Event:211	Event:250	Relationship:241	adjacent	1
Aop:31	Event:161	Event:173	Relationship:169	adjacent	2
Aop:32	Event:77	Event:164	Relationship:93	adjacent	1
Aop:32	Event:164	Event:147	Relationship:170	adjacent	1
Aop:32	Event:147	Event:270	Relationship:159	adjacent	1
Aop:32	Event:270	Event:269	Relationship:299	adjacent	1
Aop:32	Event:269	Event:347	Relationship:298	adjacent	1
Aop:33	Event:9	Event:294	Relationship:750	non-adjacent	3	3
Aop:33	Event:294	Event:759	Relationship:751	non-adjacent	3	3
Aop:34	Event:167	Event:54	Relationship:173	adjacent	5
Aop:34	Event:54	Event:115	Relationship:66	adjacent	5
Aop:34	Event:167	Event:66	Relationship:174	adjacent	5
Aop:34	Event:167	Event:264	Relationship:177	adjacent	5
Aop:34	Event:167	Event:116	Relationship:175	adjacent	5
Aop:34	Event:167	Event:258	Relationship:176	adjacent	5
Aop:34	Event:258	Event:89	Relationship:284	adjacent	5
Aop:34	Event:66	Event:89	Relationship:77	adjacent	5
Aop:34	Event:264	Event:89	Relationship:294	adjacent	5
Aop:34	Event:116	Event:89	Relationship:133	adjacent	5
Aop:34	Event:89	Event:291	Relationship:110	adjacent	5
Aop:34	Event:115	Event:291	Relationship:132	adjacent	5
Aop:34	Event:291	Event:176	Relationship:321	adjacent	5
Aop:34	Event:228	Event:54	Relationship:411	adjacent	2
Aop:36	Event:231	Event:140	Relationship:257	adjacent	2
Aop:36	Event:179	Event:327	Relationship:190	adjacent	1
Aop:36	Event:8	Event:179	Relationship:9	adjacent	1
Aop:36	Event:140	Event:8	Relationship:154	adjacent	1
Aop:36	Event:232	Event:140	Relationship:259	adjacent	2
Aop:36	Event:233	Event:140	Relationship:260	adjacent	2
Aop:36	Event:327	Event:459	Relationship:515	adjacent	1
Aop:37	Event:227	Event:1170	Relationship:1229	adjacent	1	1
Aop:37	Event:1170	Event:716	Relationship:1230	adjacent	1	2
Aop:37	Event:716	Event:1171	Relationship:1239	adjacent	1	2
Aop:37	Event:1171	Event:719	Relationship:1232	adjacent	1	2
Aop:37	Event:227	Event:716	Relationship:2252	non-adjacent	1	1
Aop:37	Event:227	Event:719	Relationship:2253	non-adjacent	1	1
Aop:37	Event:716	Event:719	Relationship:2254	non-adjacent	1	1
Aop:38	Event:244	Event:55	Relationship:269	adjacent	2
Aop:38	Event:55	Event:1492	Relationship:1718	adjacent	1
Aop:38	Event:1492	Event:1493	Relationship:1763	adjacent	1
Aop:38	Event:1493	Event:265	Relationship:1764	adjacent	1
Aop:38	Event:265	Event:68	Relationship:295	adjacent	1
Aop:38	Event:68	Event:344	Relationship:82	adjacent	1
Aop:38	Event:55	Event:265	Relationship:68	non-adjacent	1
Aop:39	Event:396	Event:151	Relationship:2202	adjacent	1	5
Aop:39	Event:396	Event:398	Relationship:377	adjacent	1	5
Aop:39	Event:151	Event:398	Relationship:1699	adjacent	3	5
Aop:39	Event:398	Event:272	Relationship:379	adjacent	1	5
Aop:39	Event:272	Event:313	Relationship:1701	adjacent	1	5
Aop:40	Event:396	Event:826	Relationship:833	adjacent	1
Aop:40	Event:396	Event:398	Relationship:377	adjacent	1
Aop:40	Event:826	Event:398	Relationship:834	adjacent	2
Aop:40	Event:398	Event:272	Relationship:379	adjacent	1
Aop:40	Event:272	Event:827	Relationship:835	adjacent	1
Aop:41	Event:165	Event:853	Relationship:874	adjacent	1	1
Aop:41	Event:165	Event:139	Relationship:172	non-adjacent	1	1
Aop:41	Event:165	Event:854	Relationship:875	non-adjacent	1	1
Aop:41	Event:165	Event:856	Relationship:876	non-adjacent	1	1
Aop:41	Event:853	Event:139	Relationship:995	adjacent
Aop:41	Event:139	Event:854	Relationship:996	adjacent
Aop:41	Event:854	Event:856	Relationship:997	adjacent
Aop:42	Event:279	Event:277	Relationship:309	adjacent	1	3
Aop:42	Event:277	Event:281	Relationship:305	adjacent	1	2
Aop:42	Event:279	Event:281	Relationship:366	non-adjacent	1	2
Aop:42	Event:281	Event:280	Relationship:312	adjacent	2	2
Aop:42	Event:280	Event:756	Relationship:746	adjacent	2	3
Aop:42	Event:756	Event:757	Relationship:747	adjacent	2	3
Aop:42	Event:757	Event:758	Relationship:749	adjacent	2	3
Aop:42	Event:758	Event:402	Relationship:748	adjacent	1	2
Aop:42	Event:281	Event:756	Relationship:1387	non-adjacent	1	3
Aop:42	Event:281	Event:757	Relationship:1388	non-adjacent	1	3
Aop:42	Event:281	Event:758	Relationship:1389	non-adjacent	2	3
Aop:42	Event:281	Event:402	Relationship:403	non-adjacent	1	2
Aop:43	Event:305	Event:28	Relationship:335	adjacent	1	1
Aop:43	Event:28	Event:110	Relationship:36	adjacent	1	2
Aop:43	Event:110	Event:298	Relationship:125	non-adjacent	2	3
Aop:43	Event:298	Event:1001	Relationship:1036	non-adjacent	1	2
Aop:46	Event:376	Event:378	Relationship:346	non-adjacent	2	3
Aop:46	Event:376	Event:491	Relationship:549	adjacent	2	2
Aop:46	Event:491	Event:378	Relationship:550	adjacent	2	2
Aop:46	Event:493	Event:376	Relationship:547	adjacent	2
Aop:46	Event:373	Event:491	Relationship:551	non-adjacent	1	1
Aop:46	Event:373	Event:378	Relationship:345	non-adjacent	2	2
Aop:46	Event:409	Event:373	Relationship:402	adjacent	1
Aop:46	Event:373	Event:493	Relationship:548	adjacent
Aop:48	Event:388	Event:389	Relationship:361	adjacent	2
Aop:48	Event:55	Event:352	Relationship:364	adjacent	2
Aop:48	Event:188	Event:352	Relationship:208	adjacent	2
Aop:48	Event:352	Event:188	Relationship:207	adjacent	2
Aop:48	Event:875	Event:388	Relationship:919	adjacent	1
Aop:48	Event:389	Event:177	Relationship:362	adjacent	1	2
Aop:48	Event:177	Event:55	Relationship:363	adjacent	2	3
Aop:48	Event:55	Event:188	Relationship:365	adjacent	3	3
Aop:48	Event:618	Event:341	Relationship:634	adjacent	2	3
Aop:48	Event:352	Event:618	Relationship:647	adjacent	3
Aop:51	Event:416	Event:415	Relationship:398	adjacent	2
Aop:51	Event:413	Event:446	Relationship:439	adjacent	1
Aop:51	Event:447	Event:413	Relationship:438	adjacent	2
Aop:51	Event:446	Event:414	Relationship:460	non-adjacent	2
Aop:51	Event:414	Event:416	Relationship:461	non-adjacent	2
Aop:51	Event:415	Event:406	Relationship:462	non-adjacent	2
Aop:54	Event:424	Event:425	Relationship:442	adjacent	1	1
Aop:54	Event:425	Event:277	Relationship:872	adjacent	1	1
Aop:54	Event:277	Event:281	Relationship:305	adjacent	1	2
Aop:54	Event:281	Event:280	Relationship:312	adjacent	2	3
Aop:54	Event:280	Event:381	Relationship:444	adjacent	2	3
Aop:54	Event:381	Event:851	Relationship:870	adjacent	2	3
Aop:54	Event:851	Event:385	Relationship:871	adjacent	2	3
Aop:54	Event:385	Event:386	Relationship:358	adjacent	3	3
Aop:54	Event:386	Event:341	Relationship:359	adjacent	1	3
Aop:54	Event:424	Event:341	Relationship:1503	non-adjacent	2	3
Aop:54	Event:277	Event:341	Relationship:1506	non-adjacent	1	2
Aop:54	Event:277	Event:381	Relationship:1504	non-adjacent	3	3
Aop:54	Event:277	Event:851	Relationship:1505	non-adjacent	3	3
Aop:54	Event:381	Event:385	Relationship:448	non-adjacent	2	3
Aop:54	Event:381	Event:341	Relationship:1507	non-adjacent	2	2
Aop:57	Event:450	Event:455	Relationship:471	adjacent	1	1
Aop:57	Event:18	Event:451	Relationship:473	non-adjacent	2	2
Aop:57	Event:291	Event:455	Relationship:474	adjacent	1	1
Aop:57	Event:451	Event:327	Relationship:475	adjacent	1	1
Aop:57	Event:18	Event:54	Relationship:495	adjacent	1	1
Aop:57	Event:18	Event:216	Relationship:499	adjacent	1	1
Aop:57	Event:54	Event:465	Relationship:501	adjacent	1
Aop:57	Event:327	Event:455	Relationship:502	adjacent	1	1
Aop:57	Event:216	Event:327	Relationship:503	non-adjacent
Aop:57	Event:465	Event:327	Relationship:505	adjacent
Aop:57	Event:18	Event:466	Relationship:506	adjacent	1
Aop:57	Event:466	Event:467	Relationship:507	adjacent
Aop:57	Event:467	Event:327	Relationship:508	adjacent
Aop:57	Event:18	Event:450	Relationship:509	non-adjacent
Aop:57	Event:18	Event:80	Relationship:19	adjacent	1
Aop:57	Event:18	Event:462	Relationship:1656	adjacent	2
Aop:57	Event:462	Event:291	Relationship:1657	adjacent	1
Aop:58	Event:456	Event:167	Relationship:476	adjacent	1	1
Aop:58	Event:456	Event:228	Relationship:477	adjacent	1	1
Aop:58	Event:167	Event:457	Relationship:479	adjacent	1	1
Aop:58	Event:167	Event:66	Relationship:174	adjacent	1	1
Aop:58	Event:66	Event:458	Relationship:483	adjacent	1	1
Aop:58	Event:454	Event:459	Relationship:486	adjacent	1	1
Aop:58	Event:228	Event:457	Relationship:487	adjacent	2	2
Aop:58	Event:457	Event:462	Relationship:489	adjacent	1	1
Aop:58	Event:167	Event:54	Relationship:173	adjacent	1	1
Aop:58	Event:167	Event:463	Relationship:490	adjacent	1	1
Aop:58	Event:167	Event:462	Relationship:491	adjacent	1	1
Aop:58	Event:463	Event:458	Relationship:492	adjacent	1	1
Aop:58	Event:462	Event:454	Relationship:493	adjacent	1	1
Aop:58	Event:167	Event:468	Relationship:510	non-adjacent
Aop:58	Event:468	Event:451	Relationship:511	adjacent	1
Aop:58	Event:458	Event:327	Relationship:512	adjacent	1
Aop:58	Event:327	Event:454	Relationship:514	adjacent
Aop:58	Event:327	Event:459	Relationship:515	adjacent
Aop:58	Event:451	Event:327	Relationship:475	adjacent
Aop:58	Event:167	Event:470	Relationship:516	adjacent	1
Aop:58	Event:470	Event:458	Relationship:517	non-adjacent	1
Aop:58	Event:228	Event:465	Relationship:1659	adjacent	2	2
Aop:58	Event:54	Event:465	Relationship:501	adjacent	1	1
Aop:58	Event:465	Event:327	Relationship:505	adjacent	1
Aop:60	Event:54	Event:465	Relationship:501	adjacent	1
Aop:60	Event:474	Event:477	Relationship:524	adjacent	1
Aop:60	Event:245	Event:471	Relationship:518	adjacent	1
Aop:60	Event:472	Event:179	Relationship:520	adjacent	1
Aop:60	Event:245	Event:54	Relationship:529	adjacent	3
Aop:60	Event:245	Event:462	Relationship:526	adjacent	3
Aop:60	Event:471	Event:474	Relationship:523	adjacent	1
Aop:60	Event:471	Event:472	Relationship:519	adjacent	1
Aop:60	Event:462	Event:454	Relationship:493	adjacent	1
Aop:60	Event:454	Event:459	Relationship:486	adjacent	1
Aop:60	Event:465	Event:454	Relationship:1658	adjacent	1
Aop:60	Event:465	Event:327	Relationship:505	adjacent	1
Aop:60	Event:179	Event:327	Relationship:190	adjacent	1
Aop:60	Event:477	Event:327	Relationship:1660	non-adjacent	2
Aop:60	Event:327	Event:459	Relationship:515	adjacent	1
Aop:61	Event:478	Event:479	Relationship:532	adjacent
Aop:61	Event:479	Event:480	Relationship:533	adjacent
Aop:61	Event:479	Event:227	Relationship:534	adjacent
Aop:61	Event:227	Event:483	Relationship:535	adjacent
Aop:61	Event:482	Event:451	Relationship:537	adjacent
Aop:61	Event:451	Event:459	Relationship:538	adjacent
Aop:61	Event:480	Event:878	Relationship:896	adjacent
Aop:61	Event:483	Event:458	Relationship:1606	adjacent
Aop:61	Event:458	Event:459	Relationship:1607	non-adjacent
Aop:62	Event:486	Event:484	Relationship:541	non-adjacent
Aop:62	Event:484	Event:457	Relationship:1661	non-adjacent
Aop:62	Event:457	Event:459	Relationship:1662	non-adjacent
Aop:63	Event:685	Event:488	Relationship:685	adjacent	2	3
Aop:63	Event:488	Event:675	Relationship:687	adjacent	1	2
Aop:63	Event:79	Event:685	Relationship:686	adjacent
Aop:63	Event:675	Event:360	Relationship:675	adjacent	2	3
Aop:64	Event:494	Event:496	Relationship:1645	adjacent
Aop:64	Event:494	Event:495	Relationship:1646	adjacent
Aop:64	Event:496	Event:413	Relationship:1647	adjacent
Aop:64	Event:495	Event:413	Relationship:1648	adjacent
Aop:64	Event:413	Event:446	Relationship:439	adjacent
Aop:64	Event:446	Event:520	Relationship:1649	adjacent
Aop:64	Event:520	Event:406	Relationship:1650	adjacent
Aop:65	Event:424	Event:277	Relationship:552	adjacent	1	2
Aop:65	Event:277	Event:281	Relationship:305	adjacent	1	2
Aop:65	Event:281	Event:280	Relationship:312	adjacent	2	3
Aop:65	Event:281	Event:402	Relationship:403	non-adjacent	1	2
Aop:65	Event:186	Event:192	Relationship:203	adjacent	2	3
Aop:65	Event:192	Event:402	Relationship:384	adjacent	2	3
Aop:72	Event:228	Event:1028	Relationship:1608	adjacent
Aop:72	Event:1028	Event:1449	Relationship:1609	adjacent
Aop:72	Event:1448	Event:1028	Relationship:1610	adjacent
Aop:72	Event:1448	Event:1449	Relationship:1611	adjacent
Aop:72	Event:1449	Event:1447	Relationship:1612	non-adjacent
Aop:72	Event:1454	Event:1450	Relationship:1613	adjacent
Aop:72	Event:1450	Event:1451	Relationship:1614	adjacent
Aop:72	Event:1451	Event:1452	Relationship:1615	adjacent
Aop:72	Event:1451	Event:1453	Relationship:1616	adjacent
Aop:72	Event:1451	Event:1450	Relationship:1617	adjacent
Aop:72	Event:1452	Event:1447	Relationship:1618	non-adjacent
Aop:72	Event:1453	Event:1447	Relationship:1619	non-adjacent
Aop:72	Event:1452	Event:1450	Relationship:1620	non-adjacent
Aop:72	Event:1453	Event:1450	Relationship:1621	non-adjacent
Aop:77	Event:559	Event:177	Relationship:581	adjacent
Aop:77	Event:341	Event:560	Relationship:583	adjacent
Aop:77	Event:560	Event:1107	Relationship:1144	adjacent
Aop:77	Event:1107	Event:563	Relationship:1145	adjacent
Aop:77	Event:559	Event:341	Relationship:1146	non-adjacent
Aop:77	Event:177	Event:1243	Relationship:1311	adjacent
Aop:77	Event:1243	Event:341	Relationship:1310	adjacent
Aop:78	Event:559	Event:177	Relationship:581	adjacent
Aop:78	Event:177	Event:386	Relationship:582	adjacent
Aop:78	Event:386	Event:341	Relationship:359	adjacent
Aop:78	Event:341	Event:564	Relationship:564	adjacent
Aop:78	Event:564	Event:565	Relationship:565	adjacent
Aop:78	Event:565	Event:566	Relationship:566	adjacent
Aop:78	Event:566	Event:563	Relationship:563	adjacent
Aop:79	Event:559	Event:177	Relationship:581	adjacent
Aop:79	Event:177	Event:568	Relationship:1152	adjacent
Aop:79	Event:568	Event:1107	Relationship:1153	adjacent
Aop:79	Event:1107	Event:563	Relationship:1145	adjacent
Aop:80	Event:559	Event:177	Relationship:581	adjacent
Aop:80	Event:177	Event:664	Relationship:660	adjacent
Aop:80	Event:664	Event:570	Relationship:661	adjacent
Aop:80	Event:570	Event:571	Relationship:662	adjacent
Aop:80	Event:571	Event:572	Relationship:663	adjacent
Aop:80	Event:572	Event:568	Relationship:573	adjacent
Aop:80	Event:568	Event:563	Relationship:574	adjacent
Aop:81	Event:573	Event:574	Relationship:567	adjacent
Aop:81	Event:574	Event:560	Relationship:568	adjacent
Aop:81	Event:560	Event:572	Relationship:569	adjacent
Aop:81	Event:572	Event:563	Relationship:559	adjacent
Aop:82	Event:564	Event:565	Relationship:565	adjacent
Aop:82	Event:565	Event:566	Relationship:566	adjacent
Aop:82	Event:566	Event:563	Relationship:563	adjacent
Aop:84	Event:403	Event:576	Relationship:570	adjacent
Aop:84	Event:576	Event:577	Relationship:571	adjacent
Aop:84	Event:577	Event:572	Relationship:572	adjacent
Aop:84	Event:572	Event:568	Relationship:573	adjacent
Aop:84	Event:568	Event:563	Relationship:574	adjacent
Aop:85	Event:403	Event:576	Relationship:570	adjacent
Aop:85	Event:576	Event:560	Relationship:575	adjacent
Aop:85	Event:560	Event:572	Relationship:569	adjacent
Aop:85	Event:572	Event:563	Relationship:559	adjacent
Aop:86	Event:578	Event:579	Relationship:576	adjacent
Aop:86	Event:579	Event:580	Relationship:577	adjacent
Aop:86	Event:580	Event:564	Relationship:578	adjacent
Aop:86	Event:564	Event:561	Relationship:579	adjacent
Aop:86	Event:561	Event:566	Relationship:562	adjacent
Aop:86	Event:566	Event:563	Relationship:563	adjacent
Aop:87	Event:559	Event:177	Relationship:581	adjacent
Aop:87	Event:341	Event:560	Relationship:583	adjacent
Aop:87	Event:1107	Event:563	Relationship:1145	adjacent
Aop:87	Event:559	Event:341	Relationship:1146	non-adjacent
Aop:87	Event:560	Event:1108	Relationship:1150	adjacent
Aop:87	Event:1108	Event:1107	Relationship:1151	adjacent
Aop:87	Event:177	Event:1243	Relationship:1311	adjacent
Aop:87	Event:1243	Event:341	Relationship:1310	adjacent
Aop:88	Event:559	Event:663	Relationship:658	adjacent
Aop:88	Event:341	Event:560	Relationship:583	adjacent
Aop:88	Event:560	Event:1107	Relationship:1144	adjacent
Aop:88	Event:1107	Event:563	Relationship:1145	adjacent
Aop:88	Event:559	Event:341	Relationship:1146	non-adjacent
Aop:88	Event:663	Event:1243	Relationship:1309	adjacent
Aop:88	Event:1243	Event:341	Relationship:1310	adjacent
Aop:89	Event:559	Event:663	Relationship:658	adjacent
Aop:89	Event:663	Event:1243	Relationship:1309	adjacent
Aop:89	Event:1243	Event:341	Relationship:1310	adjacent
Aop:89	Event:341	Event:560	Relationship:583	adjacent
Aop:89	Event:560	Event:1108	Relationship:1150	adjacent
Aop:89	Event:1108	Event:1107	Relationship:1151	adjacent
Aop:89	Event:1107	Event:563	Relationship:1145	adjacent
Aop:89	Event:559	Event:341	Relationship:1146	non-adjacent
Aop:90	Event:559	Event:663	Relationship:658	adjacent
Aop:90	Event:663	Event:386	Relationship:659	adjacent
Aop:90	Event:386	Event:341	Relationship:359	adjacent
Aop:90	Event:341	Event:564	Relationship:564	adjacent
Aop:90	Event:564	Event:565	Relationship:565	adjacent
Aop:90	Event:565	Event:566	Relationship:566	adjacent
Aop:90	Event:566	Event:563	Relationship:563	adjacent
Aop:91	Event:584	Event:585	Relationship:585	adjacent	1
Aop:91	Event:585	Event:586	Relationship:586	non-adjacent	2
Aop:91	Event:586	Event:587	Relationship:587	adjacent
Aop:91	Event:586	Event:588	Relationship:588	adjacent
Aop:91	Event:587	Event:588	Relationship:589	non-adjacent
Aop:91	Event:588	Event:592	Relationship:595	adjacent
Aop:91	Event:587	Event:592	Relationship:596	non-adjacent
Aop:93	Event:584	Event:585	Relationship:585	adjacent	1
Aop:93	Event:585	Event:586	Relationship:586	non-adjacent	2
Aop:93	Event:586	Event:588	Relationship:588	non-adjacent	2
Aop:94	Event:444	Event:445	Relationship:591	adjacent	2
Aop:94	Event:445	Event:590	Relationship:592	adjacent
Aop:94	Event:590	Event:591	Relationship:593	non-adjacent	2
Aop:94	Event:584	Event:585	Relationship:585	adjacent	1
Aop:94	Event:585	Event:444	Relationship:594	adjacent	2
Aop:95	Event:585	Event:586	Relationship:586	non-adjacent	3
Aop:95	Event:586	Event:587	Relationship:587	non-adjacent
Aop:95	Event:586	Event:588	Relationship:588	non-adjacent
Aop:95	Event:587	Event:588	Relationship:589	non-adjacent
Aop:95	Event:588	Event:592	Relationship:595	adjacent	1
Aop:95	Event:593	Event:585	Relationship:597	adjacent	1
Aop:96	Event:598	Event:599	Relationship:603	adjacent
Aop:96	Event:599	Event:600	Relationship:604	adjacent
Aop:96	Event:600	Event:601	Relationship:605	non-adjacent
Aop:96	Event:601	Event:602	Relationship:606	adjacent
Aop:96	Event:602	Event:351	Relationship:607	adjacent
Aop:97	Event:1143	Event:623	Relationship:1185	adjacent
Aop:97	Event:622	Event:623	Relationship:638	adjacent
Aop:97	Event:1139	Event:1142	Relationship:1223	adjacent	2
Aop:97	Event:1142	Event:623	Relationship:1227	adjacent
Aop:97	Event:619	Event:625	Relationship:1316	non-adjacent
Aop:97	Event:619	Event:1142	Relationship:1317	non-adjacent
Aop:97	Event:1142	Event:1139	Relationship:1174	adjacent
Aop:97	Event:625	Event:624	Relationship:642	adjacent
Aop:97	Event:1139	Event:624	Relationship:1175	adjacent
Aop:97	Event:625	Event:622	Relationship:641	adjacent
Aop:97	Event:1142	Event:1143	Relationship:1173	adjacent
Aop:97	Event:622	Event:1143	Relationship:1177	adjacent
Aop:97	Event:623	Event:361	Relationship:1184	adjacent
Aop:97	Event:624	Event:1143	Relationship:1176	adjacent
Aop:97	Event:626	Event:1142	Relationship:1327	adjacent
Aop:97	Event:619	Event:626	Relationship:643	adjacent
Aop:97	Event:626	Event:625	Relationship:1332	adjacent
Aop:98	Event:626	Event:627	Relationship:644	non-adjacent
Aop:98	Event:627	Event:629	Relationship:645	non-adjacent
Aop:98	Event:619	Event:626	Relationship:643	adjacent
Aop:98	Event:629	Event:588	Relationship:646	non-adjacent
Aop:99	Event:633	Event:634	Relationship:649	non-adjacent
Aop:99	Event:634	Event:635	Relationship:650	non-adjacent
Aop:99	Event:635	Event:588	Relationship:651	non-adjacent
Aop:99	Event:588	Event:636	Relationship:654	adjacent
Aop:99	Event:638	Event:633	Relationship:1061	adjacent
Aop:99	Event:633	Event:341	Relationship:1643	non-adjacent
Aop:99	Event:341	Event:635	Relationship:1644	non-adjacent
Aop:100	Event:79	Event:672	Relationship:670	adjacent	3	3
Aop:100	Event:671	Event:673	Relationship:672	adjacent	1	3
Aop:100	Event:674	Event:675	Relationship:674	adjacent	2	3
Aop:100	Event:675	Event:360	Relationship:675	adjacent	1	1
Aop:100	Event:673	Event:674	Relationship:673	adjacent	2	3
Aop:100	Event:672	Event:671	Relationship:671	adjacent	2	3
Aop:101	Event:678	Event:674	Relationship:679	adjacent	2	3
Aop:101	Event:674	Event:675	Relationship:674	adjacent	1	2
Aop:101	Event:79	Event:681	Relationship:681	adjacent	3	3
Aop:101	Event:681	Event:671	Relationship:682	adjacent	1	3
Aop:101	Event:671	Event:678	Relationship:678	adjacent	1	3
Aop:101	Event:675	Event:360	Relationship:675	adjacent	2	3
Aop:102	Event:79	Event:687	Relationship:689	adjacent	2	3
Aop:102	Event:687	Event:689	Relationship:690	adjacent	1	3
Aop:102	Event:689	Event:690	Relationship:691	adjacent	1	2
Aop:102	Event:690	Event:691	Relationship:692	adjacent	1	3
Aop:102	Event:691	Event:692	Relationship:693	adjacent	1	3
Aop:102	Event:692	Event:693	Relationship:694	adjacent	2	3
Aop:102	Event:693	Event:694	Relationship:696	adjacent	1	3
Aop:102	Event:694	Event:675	Relationship:697	adjacent	1	3
Aop:102	Event:675	Event:360	Relationship:675	adjacent	2	3
Aop:103	Event:79	Event:687	Relationship:689	adjacent	2	3
Aop:103	Event:687	Event:689	Relationship:690	adjacent	1	3
Aop:103	Event:689	Event:690	Relationship:691	adjacent	1	2
Aop:103	Event:690	Event:691	Relationship:692	adjacent	1	3
Aop:103	Event:691	Event:692	Relationship:693	adjacent	1	3
Aop:103	Event:692	Event:695	Relationship:698	adjacent	3	3
Aop:103	Event:695	Event:696	Relationship:699	adjacent	2	3
Aop:103	Event:696	Event:675	Relationship:700	adjacent	1	2
Aop:103	Event:675	Event:360	Relationship:675	adjacent	2	3
Aop:104	Event:697	Event:698	Relationship:701	adjacent
Aop:104	Event:698	Event:699	Relationship:702	adjacent
Aop:104	Event:699	Event:351	Relationship:703	adjacent
Aop:105	Event:714	Event:708	Relationship:706	adjacent
Aop:105	Event:708	Event:709	Relationship:707	adjacent
Aop:105	Event:709	Event:710	Relationship:708	adjacent
Aop:105	Event:710	Event:767	Relationship:760	adjacent
Aop:105	Event:767	Event:713	Relationship:761	adjacent
Aop:106	Event:718	Event:720	Relationship:714	adjacent	1
Aop:106	Event:720	Event:721	Relationship:715	adjacent	2
Aop:106	Event:721	Event:752	Relationship:737	adjacent	2
Aop:106	Event:752	Event:723	Relationship:738	adjacent	3
Aop:106	Event:723	Event:728	Relationship:723	adjacent	1
Aop:106	Event:718	Event:723	Relationship:724	non-adjacent	1
Aop:107	Event:715	Event:1214	Relationship:1268	adjacent	1	2
Aop:107	Event:1214	Event:716	Relationship:1269	adjacent	1	2
Aop:107	Event:716	Event:774	Relationship:773	adjacent	1	2
Aop:107	Event:774	Event:719	Relationship:774	adjacent	1	5
Aop:108	Event:724	Event:726	Relationship:716	adjacent
Aop:108	Event:726	Event:769	Relationship:762	adjacent
Aop:108	Event:769	Event:209	Relationship:763	adjacent
Aop:108	Event:209	Event:768	Relationship:765	adjacent
Aop:108	Event:768	Event:719	Relationship:766	adjacent
Aop:109	Event:733	Event:734	Relationship:726	adjacent
Aop:109	Event:734	Event:735	Relationship:727	adjacent
Aop:109	Event:735	Event:736	Relationship:728	adjacent
Aop:109	Event:770	Event:733	Relationship:767	adjacent
Aop:110	Event:753	Event:739	Relationship:741	adjacent
Aop:110	Event:739	Event:740	Relationship:742	adjacent
Aop:110	Event:740	Event:741	Relationship:743	adjacent
Aop:110	Event:737	Event:771	Relationship:768	adjacent
Aop:110	Event:771	Event:753	Relationship:769	adjacent
Aop:111	Event:742	Event:743	Relationship:729	adjacent
Aop:111	Event:744	Event:745	Relationship:731	adjacent
Aop:111	Event:743	Event:754	Relationship:744	adjacent
Aop:111	Event:754	Event:744	Relationship:745	adjacent
Aop:112	Event:746	Event:747	Relationship:732	adjacent
Aop:112	Event:747	Event:748	Relationship:733	adjacent
Aop:112	Event:748	Event:749	Relationship:734	adjacent
Aop:112	Event:772	Event:773	Relationship:771	adjacent
Aop:112	Event:749	Event:772	Relationship:772	adjacent
Aop:113	Event:760	Event:761	Relationship:752	adjacent
Aop:113	Event:763	Event:764	Relationship:755	non-adjacent
Aop:113	Event:351	Event:765	Relationship:756	adjacent
Aop:113	Event:764	Event:351	Relationship:757	non-adjacent
Aop:113	Event:761	Event:763	Relationship:758	adjacent
Aop:114	Event:766	Event:775	Relationship:775	adjacent
Aop:114	Event:775	Event:776	Relationship:776	adjacent
Aop:114	Event:776	Event:777	Relationship:777	adjacent
Aop:114	Event:777	Event:778	Relationship:778	adjacent
Aop:114	Event:778	Event:779	Relationship:779	adjacent
Aop:115	Event:780	Event:149	Relationship:780	adjacent
Aop:115	Event:149	Event:781	Relationship:781	adjacent
Aop:115	Event:781	Event:782	Relationship:782	adjacent
Aop:115	Event:782	Event:779	Relationship:783	adjacent
Aop:116	Event:783	Event:710	Relationship:784	adjacent
Aop:116	Event:710	Event:784	Relationship:785	adjacent
Aop:116	Event:784	Event:713	Relationship:786	adjacent
Aop:117	Event:785	Event:716	Relationship:787	adjacent
Aop:117	Event:716	Event:774	Relationship:773	adjacent
Aop:117	Event:774	Event:719	Relationship:774	adjacent
Aop:118	Event:786	Event:787	Relationship:788	adjacent
Aop:118	Event:787	Event:774	Relationship:789	adjacent
Aop:118	Event:774	Event:719	Relationship:774	adjacent
Aop:119	Event:279	Event:788	Relationship:790	adjacent
Aop:119	Event:788	Event:771	Relationship:791	adjacent
Aop:119	Event:771	Event:753	Relationship:769	adjacent
Aop:119	Event:753	Event:739	Relationship:741	adjacent
Aop:119	Event:739	Event:740	Relationship:742	adjacent
Aop:119	Event:740	Event:741	Relationship:743	adjacent
Aop:120	Event:790	Event:792	Relationship:792	adjacent
Aop:120	Event:792	Event:791	Relationship:793	adjacent
Aop:120	Event:791	Event:744	Relationship:794	adjacent
Aop:120	Event:744	Event:745	Relationship:731	adjacent
Aop:121	Event:793	Event:794	Relationship:795	adjacent
Aop:121	Event:794	Event:795	Relationship:796	adjacent
Aop:121	Event:795	Event:796	Relationship:797	adjacent
Aop:121	Event:796	Event:797	Relationship:798	adjacent
Aop:122	Event:798	Event:799	Relationship:799	adjacent	1	3
Aop:122	Event:799	Event:800	Relationship:800	adjacent	2	3
Aop:122	Event:800	Event:3	Relationship:801	adjacent	1	2
Aop:122	Event:3	Event:219	Relationship:5	adjacent	1	2
Aop:122	Event:219	Event:285	Relationship:252	adjacent	1	2
Aop:122	Event:285	Event:221	Relationship:315	adjacent	1	1
Aop:122	Event:221	Event:309	Relationship:255	adjacent	2
Aop:122	Event:309	Event:78	Relationship:337	adjacent
Aop:122	Event:78	Event:360	Relationship:94	adjacent
Aop:123	Event:801	Event:802	Relationship:802	adjacent
Aop:123	Event:802	Event:799	Relationship:803	adjacent	3	3
Aop:123	Event:799	Event:800	Relationship:800	adjacent	3
Aop:123	Event:800	Event:3	Relationship:801	adjacent
Aop:123	Event:3	Event:219	Relationship:5	adjacent
Aop:123	Event:219	Event:285	Relationship:252	adjacent
Aop:123	Event:285	Event:221	Relationship:315	adjacent
Aop:123	Event:221	Event:309	Relationship:255	adjacent
Aop:123	Event:309	Event:78	Relationship:337	adjacent
Aop:123	Event:78	Event:360	Relationship:94	adjacent
Aop:124	Event:804	Event:805	Relationship:804	adjacent	1
Aop:124	Event:805	Event:807	Relationship:805	adjacent
Aop:124	Event:807	Event:808	Relationship:806	non-adjacent
Aop:124	Event:808	Event:809	Relationship:807	non-adjacent
Aop:124	Event:809	Event:330	Relationship:808	adjacent
Aop:128	Event:277	Event:426	Relationship:809	adjacent	1
Aop:128	Event:277	Event:813	Relationship:810	adjacent	1
Aop:128	Event:426	Event:818	Relationship:811	adjacent	3
Aop:128	Event:426	Event:823	Relationship:812	adjacent	3
Aop:128	Event:813	Event:818	Relationship:813	adjacent	3
Aop:128	Event:813	Event:823	Relationship:814	adjacent	3
Aop:128	Event:426	Event:824	Relationship:815	adjacent	3
Aop:128	Event:813	Event:824	Relationship:816	adjacent	3
Aop:128	Event:818	Event:819	Relationship:817	non-adjacent	3
Aop:128	Event:818	Event:820	Relationship:818	non-adjacent	3
Aop:128	Event:818	Event:821	Relationship:819	non-adjacent	3
Aop:128	Event:818	Event:825	Relationship:820	non-adjacent	3
Aop:128	Event:823	Event:819	Relationship:821	non-adjacent	3
Aop:128	Event:823	Event:820	Relationship:822	non-adjacent	3
Aop:128	Event:823	Event:821	Relationship:823	non-adjacent	3
Aop:128	Event:823	Event:825	Relationship:824	non-adjacent	3
Aop:128	Event:824	Event:819	Relationship:825	non-adjacent	3
Aop:128	Event:824	Event:820	Relationship:826	non-adjacent	3
Aop:128	Event:824	Event:821	Relationship:827	non-adjacent	3
Aop:128	Event:824	Event:825	Relationship:828	non-adjacent	3
Aop:128	Event:819	Event:814	Relationship:829	adjacent	1
Aop:128	Event:820	Event:814	Relationship:830	adjacent	1
Aop:128	Event:821	Event:814	Relationship:831	adjacent	1
Aop:128	Event:825	Event:814	Relationship:832	adjacent	1
Aop:130	Event:828	Event:829	Relationship:836	adjacent	1
Aop:130	Event:828	Event:831	Relationship:837	adjacent	1
Aop:130	Event:828	Event:832	Relationship:838	adjacent	1
Aop:130	Event:829	Event:833	Relationship:839	adjacent	3
Aop:130	Event:829	Event:835	Relationship:840	adjacent	3
Aop:130	Event:829	Event:836	Relationship:841	adjacent	3
Aop:130	Event:829	Event:837	Relationship:842	adjacent	3
Aop:130	Event:831	Event:833	Relationship:843	adjacent	3
Aop:130	Event:831	Event:835	Relationship:844	adjacent	3
Aop:130	Event:831	Event:836	Relationship:845	adjacent	3
Aop:130	Event:831	Event:837	Relationship:846	adjacent	3
Aop:130	Event:832	Event:833	Relationship:847	adjacent	3
Aop:130	Event:832	Event:835	Relationship:848	adjacent	3
Aop:130	Event:832	Event:836	Relationship:849	adjacent	3
Aop:130	Event:832	Event:837	Relationship:850	adjacent	3
Aop:130	Event:833	Event:838	Relationship:851	adjacent	3
Aop:130	Event:833	Event:839	Relationship:852	adjacent	3
Aop:130	Event:835	Event:838	Relationship:853	adjacent	3
Aop:130	Event:835	Event:839	Relationship:854	adjacent	3
Aop:130	Event:836	Event:838	Relationship:855	adjacent	3
Aop:130	Event:836	Event:839	Relationship:856	adjacent	3
Aop:130	Event:837	Event:838	Relationship:857	adjacent	3
Aop:130	Event:837	Event:839	Relationship:858	adjacent	3
Aop:130	Event:838	Event:840	Relationship:859	adjacent	1
Aop:130	Event:839	Event:840	Relationship:860	adjacent	1
Aop:131	Event:18	Event:850	Relationship:869	adjacent	1	1
Aop:131	Event:850	Event:844	Relationship:868	adjacent	2	3
Aop:131	Event:844	Event:845	Relationship:865	adjacent	2	3
Aop:131	Event:845	Event:846	Relationship:1070	adjacent	2	2
Aop:131	Event:846	Event:369	Relationship:866	adjacent	1	1
Aop:134	Event:424	Event:425	Relationship:442	adjacent	1	1
Aop:134	Event:425	Event:277	Relationship:872	adjacent	1	1
Aop:134	Event:277	Event:281	Relationship:305	adjacent	1	1
Aop:134	Event:281	Event:280	Relationship:312	adjacent	1	3
Aop:134	Event:280	Event:756	Relationship:746	adjacent	2	3
Aop:134	Event:756	Event:757	Relationship:747	adjacent	2	3
Aop:134	Event:757	Event:758	Relationship:749	adjacent	2	3
Aop:134	Event:758	Event:402	Relationship:748	adjacent	2	3
Aop:134	Event:281	Event:402	Relationship:403	non-adjacent	1	3
Aop:136	Event:867	Event:768	Relationship:886	adjacent	2	1
Aop:136	Event:768	Event:868	Relationship:887	adjacent	2	2
Aop:136	Event:868	Event:869	Relationship:888	adjacent	2	2
Aop:136	Event:869	Event:870	Relationship:889	adjacent	2	2
Aop:136	Event:870	Event:876	Relationship:893	non-adjacent	1	3
Aop:136	Event:876	Event:872	Relationship:894	adjacent	1	2
Aop:136	Event:870	Event:872	Relationship:895	non-adjacent	1	1
Aop:138	Event:877	Event:1096	Relationship:1131	adjacent	1	1
Aop:138	Event:1096	Event:1102	Relationship:1132	adjacent	1	1
Aop:138	Event:1102	Event:1097	Relationship:1133	non-adjacent	2
Aop:138	Event:1097	Event:1098	Relationship:1134	adjacent	2
Aop:138	Event:1098	Event:1106	Relationship:1140	adjacent
Aop:138	Event:1106	Event:351	Relationship:1141	adjacent
Aop:138	Event:1097	Event:1096	Relationship:1156	adjacent
Aop:138	Event:1096	Event:1088	Relationship:1158	non-adjacent
Aop:138	Event:1088	Event:1097	Relationship:1160	non-adjacent
Aop:139	Event:97	Event:155	Relationship:24	adjacent	1	2
Aop:139	Event:155	Event:185	Relationship:164	non-adjacent	1	2
Aop:139	Event:185	Event:885	Relationship:899	non-adjacent	2	3
Aop:139	Event:97	Event:185	Relationship:25	non-adjacent	1	2
Aop:139	Event:97	Event:885	Relationship:901	non-adjacent	2	3
Aop:141	Event:155	Event:185	Relationship:164	adjacent	1	2
Aop:141	Event:185	Event:885	Relationship:899	non-adjacent	2	3
Aop:144	Event:1539	Event:898	Relationship:1775	adjacent	1
Aop:144	Event:898	Event:177	Relationship:993	adjacent	1
Aop:144	Event:177	Event:55	Relationship:363	adjacent	2	3
Aop:144	Event:55	Event:1493	Relationship:1776	adjacent	1
Aop:144	Event:1493	Event:1494	Relationship:1777	adjacent	1
Aop:144	Event:1494	Event:265	Relationship:1778	adjacent	1
Aop:144	Event:265	Event:68	Relationship:295	adjacent	1
Aop:144	Event:68	Event:344	Relationship:82	adjacent	1
Aop:148	Event:919	Event:920	Relationship:943	adjacent	1	3
Aop:148	Event:923	Event:921	Relationship:944	adjacent	1	3
Aop:148	Event:941	Event:962	Relationship:986	non-adjacent	1	1
Aop:148	Event:924	Event:962	Relationship:987	adjacent	1	1
Aop:148	Event:914	Event:919	Relationship:961	adjacent	2	3
Aop:148	Event:941	Event:914	Relationship:962	adjacent	2	3
Aop:148	Event:941	Event:924	Relationship:964	adjacent	1	3
Aop:148	Event:941	Event:919	Relationship:965	adjacent	2	2
Aop:148	Event:941	Event:923	Relationship:970	adjacent	2	3
Aop:148	Event:921	Event:962	Relationship:1312	adjacent	2	3
Aop:148	Event:920	Event:962	Relationship:1313	adjacent	3	3
Aop:148	Event:1251	Event:1250	Relationship:1314	adjacent	1	2
Aop:148	Event:962	Event:1251	Relationship:1315	adjacent	1	2
Aop:149	Event:209	Event:935	Relationship:980	adjacent	2	3
Aop:149	Event:927	Event:932	Relationship:955	adjacent	1	2
Aop:149	Event:935	Event:934	Relationship:952	adjacent	1	1
Aop:149	Event:934	Event:932	Relationship:953	adjacent	1	1
Aop:149	Event:932	Event:933	Relationship:956	adjacent	1	1
Aop:149	Event:933	Event:937	Relationship:958	adjacent	1	2
Aop:149	Event:937	Event:951	Relationship:982	adjacent	2	3
Aop:149	Event:951	Event:952	Relationship:983	adjacent	2	3
Aop:149	Event:973	Event:933	Relationship:988	adjacent	1	1
Aop:149	Event:209	Event:973	Relationship:992	adjacent	1	2
Aop:149	Event:209	Event:927	Relationship:1698	adjacent	2	3
Aop:150	Event:18	Event:944	Relationship:972	adjacent	1	2
Aop:150	Event:944	Event:945	Relationship:973	adjacent	2	3
Aop:150	Event:945	Event:948	Relationship:974	adjacent	2	2
Aop:150	Event:948	Event:110	Relationship:975	adjacent	1	3
Aop:150	Event:110	Event:317	Relationship:976	adjacent	2	3
Aop:150	Event:317	Event:947	Relationship:1567	adjacent	1	3
Aop:150	Event:18	Event:947	Relationship:984	non-adjacent	1	2
Aop:151	Event:18	Event:944	Relationship:972	adjacent
Aop:151	Event:944	Event:945	Relationship:973	adjacent
Aop:151	Event:945	Event:948	Relationship:974	adjacent
Aop:151	Event:948	Event:1891	Relationship:2407	adjacent
Aop:151	Event:1891	Event:1892	Relationship:2408	adjacent
Aop:151	Event:1892	Event:1893	Relationship:2409	adjacent
Aop:152	Event:957	Event:958	Relationship:2245	adjacent	2	3
Aop:152	Event:958	Event:959	Relationship:2246	adjacent	2	3
Aop:152	Event:959	Event:961	Relationship:2272	adjacent	2	3
Aop:152	Event:961	Event:281	Relationship:2270	adjacent	2	3
Aop:154	Event:980	Event:979	Relationship:1508	adjacent	2	2
Aop:154	Event:979	Event:981	Relationship:1017	adjacent	1	1
Aop:154	Event:981	Event:1202	Relationship:1509	adjacent	1	1
Aop:154	Event:1202	Event:984	Relationship:1510	adjacent	1	1
Aop:155	Event:1002	Event:1003	Relationship:1026	adjacent	2	3
Aop:155	Event:1003	Event:1004	Relationship:1027	adjacent	2	3
Aop:155	Event:1004	Event:1005	Relationship:1028	adjacent	2	3
Aop:155	Event:1005	Event:351	Relationship:2212	adjacent	2	3
Aop:155	Event:351	Event:360	Relationship:2013	adjacent	1	2
Aop:155	Event:1002	Event:1004	Relationship:1042	non-adjacent	2	3
Aop:155	Event:1004	Event:351	Relationship:2213	non-adjacent	1	3
Aop:156	Event:1002	Event:1003	Relationship:1026	adjacent	2	3
Aop:156	Event:1003	Event:1007	Relationship:1035	adjacent	2	2
Aop:156	Event:1007	Event:1005	Relationship:1034	adjacent	2	3
Aop:156	Event:1005	Event:351	Relationship:2212	adjacent	2	3
Aop:156	Event:351	Event:360	Relationship:2013	adjacent	1	2
Aop:157	Event:1009	Event:1003	Relationship:1037	adjacent	3	3
Aop:157	Event:1003	Event:1004	Relationship:1027	adjacent	2	3
Aop:157	Event:1004	Event:1005	Relationship:1028	adjacent	2	3
Aop:157	Event:1005	Event:351	Relationship:2212	adjacent	2	3
Aop:157	Event:351	Event:360	Relationship:2013	adjacent	1	2
Aop:157	Event:1009	Event:1004	Relationship:1044	non-adjacent	2	3
Aop:157	Event:1004	Event:351	Relationship:2213	non-adjacent	1	3
Aop:158	Event:1009	Event:1003	Relationship:1037	adjacent	3	3
Aop:158	Event:1003	Event:1007	Relationship:1035	adjacent	2	2
Aop:158	Event:1007	Event:1005	Relationship:1034	adjacent	2	3
Aop:158	Event:1005	Event:351	Relationship:2212	adjacent	2	3
Aop:158	Event:351	Event:360	Relationship:2013	adjacent	1	2
Aop:159	Event:279	Event:277	Relationship:309	adjacent	2	3
Aop:159	Event:277	Event:281	Relationship:305	adjacent	2	3
Aop:159	Event:281	Event:1003	Relationship:2038	adjacent	2	2
Aop:159	Event:1003	Event:1007	Relationship:1035	adjacent	2	2
Aop:159	Event:1007	Event:1005	Relationship:1034	adjacent	2	3
Aop:159	Event:1005	Event:351	Relationship:2212	adjacent	2	3
Aop:159	Event:351	Event:360	Relationship:2013	adjacent	1	2
Aop:159	Event:279	Event:281	Relationship:366	non-adjacent	1	3
Aop:159	Event:281	Event:1007	Relationship:1039	non-adjacent	2	2
Aop:160	Event:1014	Event:351	Relationship:1050	adjacent
Aop:160	Event:762	Event:761	Relationship:1051	adjacent
Aop:160	Event:761	Event:1015	Relationship:1052	adjacent
Aop:160	Event:1015	Event:1012	Relationship:1053	adjacent
Aop:160	Event:1012	Event:1014	Relationship:1054	adjacent
Aop:160	Event:1014	Event:1016	Relationship:1055	adjacent
Aop:160	Event:1016	Event:351	Relationship:1056	adjacent
Aop:161	Event:1015	Event:1012	Relationship:1053	adjacent
Aop:161	Event:1016	Event:351	Relationship:1056	adjacent
Aop:161	Event:1018	Event:761	Relationship:1057	adjacent
Aop:161	Event:761	Event:1015	Relationship:1052	adjacent
Aop:161	Event:1012	Event:1019	Relationship:1058	adjacent
Aop:161	Event:1019	Event:1016	Relationship:1059	adjacent
Aop:162	Event:1020	Event:1021	Relationship:1063	non-adjacent	1
Aop:162	Event:1021	Event:1022	Relationship:1064	adjacent	1
Aop:162	Event:1022	Event:1023	Relationship:1065	adjacent	1
Aop:162	Event:1023	Event:1024	Relationship:1066	adjacent	1
Aop:162	Event:1024	Event:1025	Relationship:1067	adjacent	1
Aop:162	Event:1025	Event:1026	Relationship:1068	non-adjacent	1
Aop:163	Event:1028	Event:1029	Relationship:1071	non-adjacent	1
Aop:163	Event:1028	Event:1032	Relationship:1072	non-adjacent	2
Aop:163	Event:1029	Event:1032	Relationship:1073	adjacent	1
Aop:163	Event:1032	Event:1033	Relationship:1074	adjacent	1
Aop:163	Event:1032	Event:1034	Relationship:1075	adjacent	1
Aop:163	Event:1033	Event:1035	Relationship:1076	adjacent	1
Aop:163	Event:1033	Event:1036	Relationship:1077	adjacent	1
Aop:163	Event:1033	Event:1037	Relationship:1078	adjacent	1
Aop:164	Event:1038	Event:1039	Relationship:1079	adjacent	1
Aop:164	Event:1039	Event:1040	Relationship:1080	adjacent	1
Aop:164	Event:1040	Event:1042	Relationship:1081	non-adjacent	1
Aop:164	Event:1042	Event:1043	Relationship:1082	adjacent	1
Aop:164	Event:1043	Event:1044	Relationship:1083	non-adjacent	1
Aop:165	Event:1045	Event:1056	Relationship:1085	adjacent	1
Aop:165	Event:1046	Event:1056	Relationship:1086	non-adjacent	1
Aop:165	Event:1056	Event:1047	Relationship:1087	adjacent	1
Aop:165	Event:1047	Event:1049	Relationship:1088	adjacent	1
Aop:165	Event:1047	Event:1050	Relationship:1089	adjacent	1
Aop:165	Event:1049	Event:1051	Relationship:1090	non-adjacent	2
Aop:165	Event:1049	Event:1052	Relationship:1091	non-adjacent	2
Aop:165	Event:1050	Event:1051	Relationship:1092	non-adjacent	1
Aop:165	Event:1052	Event:1053	Relationship:1093	non-adjacent	1
Aop:165	Event:1051	Event:1054	Relationship:1094	non-adjacent	1
Aop:166	Event:1057	Event:1058	Relationship:1095	non-adjacent	2
Aop:166	Event:1057	Event:1059	Relationship:1096	non-adjacent	2
Aop:166	Event:1057	Event:1060	Relationship:1097	non-adjacent	3
Aop:166	Event:1061	Event:1062	Relationship:1098	adjacent	1
Aop:166	Event:1062	Event:1063	Relationship:1099	non-adjacent	1
Aop:166	Event:1059	Event:1061	Relationship:1100	non-adjacent
Aop:166	Event:1058	Event:1059	Relationship:1101	adjacent
Aop:167	Event:1064	Event:1065	Relationship:1102	adjacent	1
Aop:167	Event:1065	Event:1066	Relationship:1103	non-adjacent	1
Aop:167	Event:1066	Event:1067	Relationship:1104	adjacent	1
Aop:167	Event:1067	Event:1068	Relationship:1105	adjacent	1
Aop:167	Event:1068	Event:1069	Relationship:1106	adjacent	1
Aop:167	Event:1069	Event:1070	Relationship:1107	non-adjacent	1
Aop:168	Event:1071	Event:1072	Relationship:1108	adjacent	1
Aop:168	Event:1072	Event:1074	Relationship:1109	adjacent	1
Aop:168	Event:1072	Event:1075	Relationship:1110	non-adjacent	1
Aop:168	Event:1075	Event:1076	Relationship:1111	adjacent	1
Aop:168	Event:1075	Event:1077	Relationship:1112	adjacent	2
Aop:168	Event:1076	Event:1078	Relationship:1113	non-adjacent	1
Aop:168	Event:1077	Event:1078	Relationship:1114	adjacent	1
Aop:168	Event:1078	Event:1080	Relationship:1115	non-adjacent	1
Aop:168	Event:1078	Event:1079	Relationship:1116	non-adjacent	1
Aop:168	Event:1080	Event:1079	Relationship:1117	non-adjacent	2
Aop:169	Event:1071	Event:1072	Relationship:1108	adjacent	1
Aop:169	Event:1072	Event:1075	Relationship:1110	non-adjacent	1
Aop:169	Event:1072	Event:1074	Relationship:1109	adjacent	1
Aop:169	Event:1075	Event:1076	Relationship:1111	adjacent	1
Aop:169	Event:1074	Event:1076	Relationship:1118	non-adjacent	1
Aop:169	Event:1076	Event:1081	Relationship:1119	adjacent	1
Aop:169	Event:1081	Event:1082	Relationship:1120	non-adjacent	1
Aop:170	Event:1083	Event:1084	Relationship:1121	non-adjacent	1
Aop:170	Event:1084	Event:1085	Relationship:1122	adjacent	1
Aop:170	Event:1085	Event:1080	Relationship:1123	non-adjacent	2
Aop:170	Event:1085	Event:1079	Relationship:1124	non-adjacent	2
Aop:170	Event:1080	Event:1079	Relationship:1117	non-adjacent	2
Aop:171	Event:1086	Event:1087	Relationship:1125	adjacent	1
Aop:171	Event:1086	Event:1088	Relationship:1126	adjacent	1
Aop:171	Event:1087	Event:1032	Relationship:1127	non-adjacent	2
Aop:171	Event:1088	Event:1032	Relationship:1128	non-adjacent	2
Aop:171	Event:1032	Event:1089	Relationship:1129	adjacent	1
Aop:171	Event:1089	Event:1090	Relationship:1130	non-adjacent	1
Aop:173	Event:1495	Event:1496	Relationship:1702	adjacent	1	5
Aop:173	Event:1496	Event:1497	Relationship:1703	adjacent	1	1
Aop:173	Event:1497	Event:1498	Relationship:1704	adjacent	1	1
Aop:173	Event:1498	Event:1499	Relationship:1705	adjacent	1	2
Aop:173	Event:1499	Event:1500	Relationship:1706	adjacent	1	1
Aop:173	Event:1500	Event:1501	Relationship:1707	adjacent	1	1
Aop:173	Event:1501	Event:1458	Relationship:1708	adjacent	1	1
Aop:175	Event:279	Event:277	Relationship:309	adjacent	1	2
Aop:175	Event:277	Event:281	Relationship:305	adjacent	1	2
Aop:175	Event:279	Event:281	Relationship:366	non-adjacent	1	1
Aop:175	Event:281	Event:1101	Relationship:2168	non-adjacent	1	1
Aop:176	Event:424	Event:425	Relationship:442	adjacent	1	2
Aop:176	Event:424	Event:281	Relationship:2232	non-adjacent	2	2
Aop:176	Event:425	Event:277	Relationship:872	adjacent	1	2
Aop:176	Event:281	Event:1101	Relationship:2168	non-adjacent	1	1
Aop:176	Event:277	Event:281	Relationship:305	adjacent	1	1
Aop:177	Event:1104	Event:1105	Relationship:1138	adjacent	5
Aop:177	Event:1097	Event:1098	Relationship:1134	adjacent	1
Aop:177	Event:1103	Event:1104	Relationship:1137	adjacent
Aop:177	Event:1098	Event:1106	Relationship:1140	adjacent
Aop:177	Event:1106	Event:351	Relationship:1141	adjacent
Aop:177	Event:1105	Event:1088	Relationship:1159	adjacent
Aop:177	Event:1088	Event:1097	Relationship:1160	adjacent
Aop:177	Event:1097	Event:1096	Relationship:1156	adjacent	1
Aop:177	Event:1096	Event:1102	Relationship:1132	adjacent	1
Aop:177	Event:1102	Event:1097	Relationship:1133	adjacent
Aop:177	Event:1096	Event:1088	Relationship:1158	adjacent
Aop:178	Event:177	Event:1107	Relationship:1154	adjacent
Aop:178	Event:1107	Event:563	Relationship:1145	adjacent
Aop:179	Event:1109	Event:1107	Relationship:1155	adjacent
Aop:179	Event:1107	Event:563	Relationship:1145	adjacent
Aop:180	Event:560	Event:1107	Relationship:1144	adjacent
Aop:180	Event:1107	Event:563	Relationship:1145	adjacent
Aop:181	Event:1107	Event:563	Relationship:1145	adjacent
Aop:182	Event:560	Event:1107	Relationship:1144	adjacent
Aop:182	Event:1107	Event:563	Relationship:1145	adjacent
Aop:183	Event:1110	Event:560	Relationship:1157	adjacent
Aop:183	Event:560	Event:1107	Relationship:1144	adjacent
Aop:183	Event:1107	Event:563	Relationship:1145	adjacent
Aop:184	Event:1108	Event:1107	Relationship:1151	adjacent
Aop:184	Event:1107	Event:563	Relationship:1145	adjacent
Aop:185	Event:1107	Event:563	Relationship:1145	adjacent
Aop:186	Event:1114	Event:1115	Relationship:1161	adjacent
Aop:186	Event:1115	Event:1088	Relationship:1162	adjacent
Aop:186	Event:1088	Event:1097	Relationship:1160	non-adjacent
Aop:186	Event:1097	Event:1098	Relationship:1134	adjacent
Aop:186	Event:1098	Event:1106	Relationship:1140	adjacent
Aop:186	Event:1106	Event:351	Relationship:1141	adjacent
Aop:187	Event:1131	Event:1133	Relationship:1165	non-adjacent	1	1
Aop:187	Event:1133	Event:1122	Relationship:1166	adjacent	1	1
Aop:187	Event:1134	Event:1131	Relationship:1167	adjacent	1	1
Aop:187	Event:1122	Event:1130	Relationship:1168	adjacent	1	1
Aop:187	Event:1130	Event:1132	Relationship:1169	adjacent	1	1
Aop:187	Event:1132	Event:1135	Relationship:1170	non-adjacent	2	1
Aop:187	Event:1135	Event:1136	Relationship:1171	non-adjacent	3	3
Aop:188	Event:1152	Event:425	Relationship:1197	adjacent	3	3
Aop:188	Event:1152	Event:426	Relationship:2233	non-adjacent	2	2
Aop:188	Event:425	Event:277	Relationship:872	adjacent	1	2
Aop:188	Event:426	Event:1101	Relationship:2234	non-adjacent	1	1
Aop:188	Event:277	Event:426	Relationship:809	adjacent	1	1
Aop:189	Event:1009	Event:1116	Relationship:1198	adjacent	2	3
Aop:189	Event:1116	Event:1101	Relationship:1164	adjacent	1	2
Aop:190	Event:1002	Event:1116	Relationship:1199	adjacent	2	3
Aop:190	Event:1828	Event:1101	Relationship:2241	non-adjacent	2	3
Aop:190	Event:1116	Event:1023	Relationship:2238	adjacent	2	3
Aop:190	Event:1828	Event:1829	Relationship:2242	non-adjacent	2	3
Aop:190	Event:1116	Event:1829	Relationship:2239	adjacent	2	3
Aop:190	Event:1023	Event:1828	Relationship:2240	adjacent	2	3
Aop:191	Event:1153	Event:1154	Relationship:1200	adjacent	3	3
Aop:191	Event:1154	Event:1829	Relationship:2243	adjacent	2	3
Aop:191	Event:1829	Event:1101	Relationship:2244	adjacent	2	3
Aop:192	Event:1155	Event:277	Relationship:1202	adjacent	3	3
Aop:192	Event:426	Event:1101	Relationship:2234	non-adjacent	1	1
Aop:192	Event:277	Event:426	Relationship:809	adjacent	1	1
Aop:193	Event:1156	Event:277	Relationship:1203	adjacent	2	3
Aop:193	Event:426	Event:1101	Relationship:2234	non-adjacent	1	1
Aop:193	Event:277	Event:426	Relationship:809	adjacent	1	1
Aop:194	Event:1157	Event:1158	Relationship:1204	adjacent	2	3
Aop:194	Event:1157	Event:295	Relationship:1205	adjacent	2	3
Aop:194	Event:1158	Event:401	Relationship:1206	non-adjacent	3	3
Aop:194	Event:295	Event:401	Relationship:2235	adjacent	2	3
Aop:194	Event:281	Event:1101	Relationship:2168	non-adjacent	1	1
Aop:194	Event:401	Event:281	Relationship:2236	adjacent	2	3
Aop:194	Event:1158	Event:281	Relationship:2237	adjacent	2	3
Aop:195	Event:626	Event:1161	Relationship:1212	adjacent
Aop:195	Event:1163	Event:1164	Relationship:1215	adjacent
Aop:195	Event:619	Event:626	Relationship:643	adjacent
Aop:195	Event:626	Event:1142	Relationship:1327	adjacent
Aop:195	Event:1161	Event:1255	Relationship:1328	adjacent
Aop:195	Event:1142	Event:1255	Relationship:1320	adjacent
Aop:195	Event:1255	Event:1163	Relationship:1325	adjacent
Aop:195	Event:619	Event:621	Relationship:1318	non-adjacent
Aop:195	Event:621	Event:1255	Relationship:1321	adjacent
Aop:195	Event:626	Event:621	Relationship:1333	adjacent
Aop:195	Event:619	Event:1161	Relationship:1337	non-adjacent
Aop:196	Event:1215	Event:1218	Relationship:1271	adjacent	1	1
Aop:196	Event:1218	Event:1220	Relationship:1274	adjacent	1	1
Aop:196	Event:1220	Event:1222	Relationship:1575	adjacent	1	2
Aop:196	Event:1220	Event:1433	Relationship:1578	adjacent	2	2
Aop:196	Event:1220	Event:1435	Relationship:1583	adjacent	2	3
Aop:196	Event:1222	Event:1226	Relationship:1772	adjacent	2	2
Aop:196	Event:1433	Event:1226	Relationship:1587	adjacent	2	2
Aop:196	Event:1435	Event:1226	Relationship:1773	adjacent	2	2
Aop:196	Event:1226	Event:1223	Relationship:1770	adjacent	2	2
Aop:196	Event:1220	Event:1434	Relationship:1582	adjacent	2	2
Aop:197	Event:584	Event:1176	Relationship:1242	adjacent
Aop:197	Event:1176	Event:1179	Relationship:1244	adjacent
Aop:200	Event:1181	Event:1187	Relationship:1246	adjacent	1	1
Aop:200	Event:1182	Event:1192	Relationship:1247	adjacent	1	1
Aop:200	Event:1183	Event:1192	Relationship:1248	adjacent	1	1
Aop:200	Event:1181	Event:1188	Relationship:1249	adjacent	1	1
Aop:200	Event:1187	Event:1182	Relationship:1250	adjacent	1	1
Aop:200	Event:1188	Event:1182	Relationship:1251	adjacent	1	1
Aop:200	Event:1192	Event:1193	Relationship:1252	adjacent	1	1
Aop:200	Event:1189	Event:1213	Relationship:1266	adjacent	1	1
Aop:200	Event:1190	Event:1213	Relationship:1267	adjacent	1	1
Aop:200	Event:1181	Event:1191	Relationship:1294	adjacent	2	1
Aop:200	Event:1191	Event:1188	Relationship:1295	adjacent	1	1
Aop:200	Event:1187	Event:1239	Relationship:1296	adjacent	1	1
Aop:200	Event:1188	Event:1239	Relationship:1297	adjacent	1	1
Aop:200	Event:1239	Event:1240	Relationship:1298	adjacent	1	1
Aop:200	Event:1240	Event:1088	Relationship:1299	adjacent	1	1
Aop:200	Event:1088	Event:1194	Relationship:1300	adjacent	1	1
Aop:200	Event:1194	Event:1239	Relationship:1301	adjacent	1	1
Aop:200	Event:1191	Event:1239	Relationship:1302	adjacent	1	1
Aop:200	Event:1240	Event:1189	Relationship:1303	adjacent	1	1
Aop:200	Event:1240	Event:1183	Relationship:1304	adjacent	1	1
Aop:200	Event:1240	Event:1241	Relationship:1305	adjacent	2	2
Aop:200	Event:1241	Event:1196	Relationship:1306	adjacent	2	2
Aop:200	Event:1181	Event:1242	Relationship:1307	adjacent	2	2
Aop:200	Event:1242	Event:1191	Relationship:1308	adjacent	2	2
Aop:201	Event:1205	Event:1206	Relationship:1261	adjacent
Aop:201	Event:1206	Event:1209	Relationship:1262	adjacent
Aop:201	Event:1209	Event:1208	Relationship:1263	adjacent
Aop:201	Event:1208	Event:361	Relationship:1264	adjacent
Aop:201	Event:361	Event:1210	Relationship:1265	non-adjacent
Aop:202	Event:1252	Event:1461	Relationship:1634	adjacent	1	5
Aop:202	Event:1461	Event:1253	Relationship:1635	adjacent	1	5
Aop:202	Event:1253	Event:1254	Relationship:1331	adjacent	1	5
Aop:203	Event:619	Event:1142	Relationship:1317	non-adjacent
Aop:203	Event:619	Event:621	Relationship:1318	non-adjacent
Aop:203	Event:619	Event:1256	Relationship:1319	non-adjacent
Aop:203	Event:1256	Event:1257	Relationship:1322	adjacent
Aop:203	Event:1257	Event:1141	Relationship:1323	adjacent
Aop:203	Event:1141	Event:361	Relationship:1180	adjacent
Aop:203	Event:1142	Event:1257	Relationship:1334	adjacent
Aop:203	Event:621	Event:1257	Relationship:1335	adjacent
Aop:203	Event:626	Event:1142	Relationship:1327	adjacent
Aop:203	Event:626	Event:621	Relationship:1333	adjacent
Aop:203	Event:626	Event:1256	Relationship:1336	adjacent
Aop:203	Event:619	Event:626	Relationship:643	adjacent
Aop:204	Event:619	Event:1142	Relationship:1317	non-adjacent
Aop:204	Event:619	Event:621	Relationship:1318	non-adjacent
Aop:204	Event:619	Event:1256	Relationship:1319	non-adjacent
Aop:204	Event:1256	Event:1257	Relationship:1322	adjacent
Aop:204	Event:1163	Event:1164	Relationship:1215	adjacent
Aop:204	Event:1257	Event:1163	Relationship:1326	adjacent
Aop:204	Event:619	Event:626	Relationship:643	adjacent
Aop:204	Event:626	Event:1142	Relationship:1327	adjacent
Aop:204	Event:1142	Event:1257	Relationship:1334	adjacent
Aop:204	Event:621	Event:1257	Relationship:1335	adjacent
Aop:204	Event:626	Event:1256	Relationship:1336	adjacent
Aop:204	Event:626	Event:621	Relationship:1333	adjacent
Aop:205	Event:1258	Event:1261	Relationship:1338	non-adjacent	2	5
Aop:205	Event:1260	Event:1261	Relationship:1339	adjacent	1	5
Aop:205	Event:1259	Event:1261	Relationship:1340	non-adjacent	2	5
Aop:205	Event:1261	Event:1262	Relationship:1341	adjacent	1	5
Aop:205	Event:1261	Event:1263	Relationship:1342	non-adjacent	1	5
Aop:206	Event:1270	Event:1271	Relationship:1353	adjacent
Aop:206	Event:149	Event:1457	Relationship:1724	adjacent
Aop:206	Event:1275	Event:1276	Relationship:1359	adjacent
Aop:206	Event:1271	Event:149	Relationship:1721	adjacent
Aop:206	Event:1457	Event:1275	Relationship:1779	adjacent
Aop:207	Event:1174	Event:1278	Relationship:1360	adjacent	1
Aop:207	Event:1278	Event:1279	Relationship:1361	adjacent	1
Aop:207	Event:1279	Event:1281	Relationship:1362	adjacent	1
Aop:207	Event:1279	Event:176	Relationship:1363	adjacent	1
Aop:207	Event:1279	Event:1280	Relationship:1364	adjacent	1
Aop:207	Event:1280	Event:1262	Relationship:1365	adjacent	1
Aop:207	Event:1281	Event:1262	Relationship:1366	adjacent	1
Aop:207	Event:176	Event:1262	Relationship:1367	adjacent	1
Aop:207	Event:1262	Event:1277	Relationship:1368	adjacent	1
Aop:208	Event:1282	Event:1283	Relationship:1369	adjacent
Aop:208	Event:1283	Event:1277	Relationship:1370	adjacent
Aop:209	Event:1284	Event:1285	Relationship:1371	adjacent
Aop:209	Event:1285	Event:1289	Relationship:1372	adjacent
Aop:209	Event:1286	Event:1287	Relationship:1373	adjacent
Aop:209	Event:1287	Event:1288	Relationship:1374	adjacent
Aop:209	Event:1288	Event:1289	Relationship:1375	adjacent
Aop:209	Event:1286	Event:1290	Relationship:1376	adjacent
Aop:209	Event:1289	Event:1291	Relationship:1377	adjacent
Aop:209	Event:1290	Event:1291	Relationship:1378	adjacent
Aop:210	Event:209	Event:1292	Relationship:1379	adjacent
Aop:210	Event:1292	Event:1293	Relationship:1380	adjacent
Aop:210	Event:1293	Event:1294	Relationship:1381	adjacent
Aop:210	Event:1294	Event:1295	Relationship:1382	adjacent
Aop:210	Event:1295	Event:1277	Relationship:1383	adjacent
Aop:212	Event:1502	Event:1503	Relationship:1709	adjacent	1	2
Aop:212	Event:1503	Event:1505	Relationship:1997	adjacent	2	2
Aop:212	Event:1505	Event:1262	Relationship:1712	adjacent	2	2
Aop:212	Event:1502	Event:1505	Relationship:1715	non-adjacent	1	2
Aop:212	Event:1262	Event:1515	Relationship:1735	adjacent	1	5
Aop:212	Event:1502	Event:1262	Relationship:1716	non-adjacent	2	2
Aop:212	Event:1515	Event:1506	Relationship:1734	adjacent	1	5
Aop:212	Event:1502	Event:1515	Relationship:2010	non-adjacent	2	2
Aop:212	Event:1502	Event:1506	Relationship:1717	non-adjacent	2	2
Aop:213	Event:1490	Event:1305	Relationship:1692	adjacent	1	1
Aop:213	Event:1305	Event:459	Relationship:1694	adjacent	1	1
Aop:213	Event:459	Event:1115	Relationship:1695	adjacent	1	3
Aop:213	Event:1115	Event:1491	Relationship:1696	adjacent	1	3
Aop:213	Event:1491	Event:1489	Relationship:1697	adjacent	1	3
Aop:214	Event:1317	Event:1321	Relationship:1426	adjacent
Aop:214	Event:1317	Event:1322	Relationship:1427	adjacent
Aop:214	Event:1317	Event:1318	Relationship:1428	adjacent
Aop:214	Event:1317	Event:1319	Relationship:1429	adjacent
Aop:214	Event:1317	Event:1320	Relationship:1430	adjacent
Aop:214	Event:1317	Event:1323	Relationship:1431	adjacent
Aop:214	Event:1323	Event:1324	Relationship:1432	adjacent
Aop:214	Event:1324	Event:1325	Relationship:1433	adjacent
Aop:214	Event:1325	Event:1347	Relationship:1434	adjacent
Aop:214	Event:1347	Event:1326	Relationship:1435	adjacent
Aop:214	Event:1347	Event:1328	Relationship:1436	adjacent
Aop:214	Event:1347	Event:1336	Relationship:1437	adjacent
Aop:214	Event:1336	Event:1337	Relationship:1438	adjacent
Aop:214	Event:1337	Event:1338	Relationship:1439	adjacent
Aop:214	Event:1338	Event:1339	Relationship:1440	adjacent
Aop:214	Event:1339	Event:1340	Relationship:1441	adjacent
Aop:214	Event:1340	Event:1341	Relationship:1442	adjacent
Aop:214	Event:1341	Event:1342	Relationship:1443	adjacent
Aop:214	Event:1342	Event:1343	Relationship:1444	adjacent
Aop:214	Event:1326	Event:1344	Relationship:1445	adjacent
Aop:214	Event:1328	Event:1329	Relationship:1446	adjacent
Aop:214	Event:1329	Event:1330	Relationship:1447	adjacent
Aop:214	Event:1330	Event:1345	Relationship:1448	adjacent
Aop:214	Event:1330	Event:1346	Relationship:1449	adjacent
Aop:214	Event:1334	Event:122	Relationship:1450	adjacent
Aop:214	Event:122	Event:1335	Relationship:1451	adjacent
Aop:215	Event:1349	Event:1350	Relationship:1452	adjacent
Aop:215	Event:1350	Event:1351	Relationship:1453	adjacent
Aop:215	Event:1351	Event:1321	Relationship:1454	adjacent
Aop:215	Event:1321	Event:1352	Relationship:1455	adjacent
Aop:215	Event:1354	Event:1353	Relationship:1456	adjacent
Aop:215	Event:1352	Event:1355	Relationship:1457	adjacent
Aop:215	Event:1355	Event:1362	Relationship:1458	adjacent
Aop:215	Event:1362	Event:1348	Relationship:1459	adjacent
Aop:215	Event:1348	Event:1363	Relationship:1460	adjacent
Aop:215	Event:1360	Event:1361	Relationship:1461	adjacent
Aop:215	Event:1361	Event:1359	Relationship:1462	adjacent
Aop:215	Event:1357	Event:1359	Relationship:1463	adjacent
Aop:215	Event:1359	Event:1322	Relationship:1464	adjacent
Aop:215	Event:1322	Event:1356	Relationship:1465	adjacent
Aop:216	Event:257	Event:1608	Relationship:2099	adjacent
Aop:216	Event:1608	Event:1365	Relationship:1877	adjacent
Aop:216	Event:1365	Event:1444	Relationship:1596	adjacent
Aop:216	Event:1444	Event:1366	Relationship:1597	adjacent
Aop:216	Event:1366	Event:328	Relationship:1752	adjacent
Aop:216	Event:328	Event:360	Relationship:1886	adjacent
Aop:217	Event:1376	Event:1367	Relationship:1473	adjacent
Aop:217	Event:1375	Event:1367	Relationship:1474	adjacent
Aop:217	Event:1380	Event:1367	Relationship:1475	adjacent
Aop:217	Event:1379	Event:1385	Relationship:1476	adjacent
Aop:217	Event:1378	Event:1379	Relationship:1477	adjacent
Aop:217	Event:1370	Event:1377	Relationship:1478	adjacent
Aop:217	Event:1370	Event:1376	Relationship:1479	adjacent
Aop:217	Event:1369	Event:1375	Relationship:1480	adjacent
Aop:217	Event:1369	Event:1374	Relationship:1481	adjacent
Aop:217	Event:1369	Event:1373	Relationship:1482	adjacent
Aop:217	Event:1369	Event:1372	Relationship:1483	adjacent
Aop:217	Event:1372	Event:1380	Relationship:1484	adjacent
Aop:217	Event:1373	Event:1380	Relationship:1485	adjacent
Aop:217	Event:1374	Event:1380	Relationship:1486	adjacent
Aop:217	Event:1384	Event:1382	Relationship:1487	adjacent
Aop:217	Event:1383	Event:1382	Relationship:1488	adjacent
Aop:217	Event:1381	Event:1380	Relationship:1489	adjacent
Aop:218	Event:1386	Event:1387	Relationship:1493	adjacent	1	2
Aop:218	Event:1386	Event:1389	Relationship:1494	non-adjacent	3	3
Aop:218	Event:1387	Event:1389	Relationship:1495	non-adjacent	1	2
Aop:218	Event:1387	Event:1388	Relationship:1496	adjacent	3	3
Aop:218	Event:1388	Event:1389	Relationship:1497	adjacent	1	2
Aop:218	Event:1389	Event:1141	Relationship:1500	adjacent
Aop:218	Event:1141	Event:442	Relationship:1501	adjacent
Aop:219	Event:1386	Event:1387	Relationship:1493	adjacent
Aop:219	Event:1387	Event:1390	Relationship:1498	non-adjacent
Aop:219	Event:1387	Event:1388	Relationship:1496	adjacent
Aop:219	Event:1390	Event:1141	Relationship:1499	adjacent
Aop:219	Event:1141	Event:442	Relationship:1501	adjacent
Aop:219	Event:1388	Event:1390	Relationship:1502	adjacent
Aop:220	Event:1391	Event:1392	Relationship:1512	adjacent	1	5
Aop:220	Event:1392	Event:1393	Relationship:1513	adjacent	1	5
Aop:220	Event:1393	Event:1394	Relationship:1514	adjacent	1	5
Aop:220	Event:1391	Event:1393	Relationship:1515	non-adjacent	1	5
Aop:220	Event:1392	Event:1395	Relationship:1516	non-adjacent	2	5
Aop:220	Event:1393	Event:1395	Relationship:1517	non-adjacent	2	5
Aop:220	Event:1394	Event:1395	Relationship:1518	non-adjacent	2	5
Aop:221	Event:1396	Event:1335	Relationship:1522	adjacent
Aop:221	Event:1335	Event:1330	Relationship:1523	adjacent
Aop:221	Event:1330	Event:1346	Relationship:1449	adjacent
Aop:221	Event:1347	Event:1328	Relationship:1436	adjacent
Aop:221	Event:1317	Event:1320	Relationship:1430	adjacent
Aop:221	Event:1317	Event:1323	Relationship:1431	adjacent
Aop:221	Event:1323	Event:1324	Relationship:1432	adjacent
Aop:221	Event:1324	Event:1325	Relationship:1433	adjacent
Aop:221	Event:1325	Event:1347	Relationship:1434	adjacent
Aop:222	Event:1396	Event:1335	Relationship:1522	adjacent
Aop:222	Event:1329	Event:1330	Relationship:1447	adjacent
Aop:222	Event:1330	Event:1345	Relationship:1448	adjacent
Aop:222	Event:1328	Event:1335	Relationship:1511	adjacent
Aop:222	Event:1347	Event:1328	Relationship:1436	adjacent
Aop:222	Event:1317	Event:1320	Relationship:1430	adjacent
Aop:222	Event:1317	Event:1323	Relationship:1431	adjacent
Aop:222	Event:1323	Event:1324	Relationship:1432	adjacent
Aop:222	Event:1324	Event:1325	Relationship:1433	adjacent
Aop:222	Event:1325	Event:1347	Relationship:1434	adjacent
Aop:223	Event:1397	Event:1398	Relationship:1524	adjacent
Aop:223	Event:1398	Event:1399	Relationship:1525	adjacent
Aop:223	Event:1399	Event:1400	Relationship:1526	adjacent
Aop:223	Event:1400	Event:1320	Relationship:1527	adjacent
Aop:223	Event:1397	Event:1347	Relationship:1528	adjacent
Aop:223	Event:1320	Event:1401	Relationship:1529	adjacent
Aop:223	Event:1401	Event:1344	Relationship:1530	adjacent
Aop:224	Event:1330	Event:1346	Relationship:1449	adjacent
Aop:224	Event:1329	Event:1330	Relationship:1447	adjacent
Aop:224	Event:1328	Event:1329	Relationship:1446	adjacent
Aop:224	Event:1347	Event:1328	Relationship:1436	adjacent
Aop:224	Event:1397	Event:1347	Relationship:1528	adjacent
Aop:224	Event:1397	Event:1398	Relationship:1524	adjacent
Aop:224	Event:1398	Event:1399	Relationship:1525	adjacent
Aop:224	Event:1399	Event:1400	Relationship:1526	adjacent
Aop:224	Event:1400	Event:1320	Relationship:1527	adjacent
Aop:225	Event:1347	Event:1328	Relationship:1436	adjacent
Aop:225	Event:1328	Event:1329	Relationship:1446	adjacent
Aop:225	Event:1329	Event:1330	Relationship:1447	adjacent
Aop:225	Event:1330	Event:1345	Relationship:1448	adjacent
Aop:225	Event:1397	Event:1398	Relationship:1524	adjacent
Aop:225	Event:1398	Event:1399	Relationship:1525	adjacent
Aop:225	Event:1399	Event:1400	Relationship:1526	adjacent
Aop:225	Event:1400	Event:1320	Relationship:1527	adjacent
Aop:225	Event:1397	Event:1347	Relationship:1528	adjacent
Aop:226	Event:1317	Event:1323	Relationship:1431	adjacent
Aop:226	Event:1323	Event:1324	Relationship:1432	adjacent
Aop:226	Event:1324	Event:1325	Relationship:1433	adjacent
Aop:226	Event:1325	Event:1347	Relationship:1434	adjacent
Aop:226	Event:1317	Event:1320	Relationship:1430	adjacent
Aop:226	Event:1320	Event:1336	Relationship:1531	adjacent
Aop:226	Event:1336	Event:1337	Relationship:1438	adjacent
Aop:226	Event:1337	Event:1338	Relationship:1439	adjacent
Aop:226	Event:1338	Event:1339	Relationship:1440	adjacent
Aop:226	Event:1339	Event:1340	Relationship:1441	adjacent
Aop:226	Event:1340	Event:1341	Relationship:1442	adjacent
Aop:226	Event:1341	Event:1342	Relationship:1443	adjacent
Aop:226	Event:1342	Event:1343	Relationship:1444	adjacent
Aop:227	Event:1402	Event:1403	Relationship:1532	adjacent
Aop:227	Event:1403	Event:1385	Relationship:1533	adjacent
Aop:227	Event:1402	Event:1404	Relationship:1534	adjacent
Aop:227	Event:1404	Event:1405	Relationship:1535	adjacent
Aop:227	Event:1405	Event:1385	Relationship:1536	adjacent
Aop:227	Event:1402	Event:1406	Relationship:1537	adjacent
Aop:227	Event:1406	Event:1405	Relationship:1538	adjacent
Aop:227	Event:1402	Event:1407	Relationship:1539	adjacent
Aop:227	Event:1407	Event:1405	Relationship:1540	adjacent
Aop:228	Event:1408	Event:1409	Relationship:1541	adjacent
Aop:228	Event:1409	Event:1385	Relationship:1542	adjacent
Aop:228	Event:1408	Event:1410	Relationship:1543	adjacent
Aop:228	Event:1410	Event:1411	Relationship:1544	adjacent
Aop:228	Event:1411	Event:1385	Relationship:1545	adjacent
Aop:229	Event:1412	Event:1384	Relationship:1546	adjacent
Aop:229	Event:1384	Event:1382	Relationship:1487	adjacent
Aop:229	Event:1383	Event:1382	Relationship:1488	adjacent
Aop:229	Event:1382	Event:1405	Relationship:1547	adjacent
Aop:229	Event:1405	Event:1385	Relationship:1536	adjacent
Aop:230	Event:1349	Event:1350	Relationship:1452	adjacent
Aop:230	Event:1350	Event:1351	Relationship:1453	adjacent
Aop:230	Event:1351	Event:1321	Relationship:1454	adjacent
Aop:230	Event:1321	Event:1352	Relationship:1455	adjacent
Aop:230	Event:1352	Event:1355	Relationship:1457	adjacent
Aop:230	Event:1355	Event:1362	Relationship:1458	adjacent
Aop:230	Event:1362	Event:1344	Relationship:1549	adjacent
Aop:230	Event:1344	Event:1363	Relationship:1550	adjacent
Aop:230	Event:1354	Event:1353	Relationship:1456	adjacent
Aop:231	Event:1413	Event:1414	Relationship:1551	adjacent
Aop:231	Event:1414	Event:1415	Relationship:1552	adjacent
Aop:231	Event:1415	Event:1416	Relationship:1553	adjacent
Aop:231	Event:1416	Event:1355	Relationship:1554	adjacent
Aop:231	Event:1355	Event:1362	Relationship:1458	adjacent
Aop:231	Event:1362	Event:1344	Relationship:1549	adjacent
Aop:231	Event:1344	Event:1363	Relationship:1550	adjacent
Aop:231	Event:1357	Event:1415	Relationship:1555	adjacent
Aop:232	Event:1417	Event:1419	Relationship:1556	adjacent
Aop:232	Event:1419	Event:1420	Relationship:1557	adjacent
Aop:232	Event:1420	Event:1421	Relationship:1558	adjacent
Aop:232	Event:1421	Event:1422	Relationship:1559	adjacent
Aop:232	Event:1422	Event:1423	Relationship:1560	adjacent
Aop:232	Event:1423	Event:1424	Relationship:1561	adjacent
Aop:232	Event:1424	Event:1418	Relationship:1562	adjacent
Aop:233	Event:1425	Event:1426	Relationship:1563	adjacent	1	5
Aop:233	Event:1426	Event:1427	Relationship:1564	adjacent	1	5
Aop:233	Event:1427	Event:763	Relationship:1565	adjacent	1	5
Aop:233	Event:763	Event:1428	Relationship:1566	non-adjacent	1	5
Aop:234	Event:1425	Event:1426	Relationship:1563	adjacent	1
Aop:234	Event:1426	Event:1429	Relationship:1568	adjacent	1
Aop:234	Event:1429	Event:1430	Relationship:1569	adjacent	1
Aop:234	Event:1430	Event:1428	Relationship:1570	non-adjacent	1
Aop:235	Event:1431	Event:1426	Relationship:1571	adjacent	1
Aop:235	Event:1426	Event:1427	Relationship:1564	adjacent	1
Aop:235	Event:1427	Event:763	Relationship:1565	adjacent	1
Aop:235	Event:763	Event:1432	Relationship:1572	non-adjacent	1
Aop:236	Event:1431	Event:1426	Relationship:1571	adjacent	1
Aop:236	Event:1426	Event:1429	Relationship:1568	adjacent	1
Aop:236	Event:1429	Event:1430	Relationship:1569	adjacent	1
Aop:236	Event:1430	Event:1432	Relationship:1573	non-adjacent	1
Aop:237	Event:1437	Event:1438	Relationship:1588	adjacent	5	5
Aop:237	Event:1438	Event:1439	Relationship:1589	adjacent	5	5
Aop:237	Event:1439	Event:1440	Relationship:1590	adjacent	5	5
Aop:237	Event:1440	Event:1441	Relationship:1591	adjacent	5	5
Aop:237	Event:1441	Event:1442	Relationship:1592	non-adjacent	5	5
Aop:237	Event:1440	Event:1442	Relationship:1593	adjacent	5	5
Aop:237	Event:1442	Event:1443	Relationship:1594	adjacent	5	5
Aop:238	Event:257	Event:1445	Relationship:1603	adjacent
Aop:238	Event:1445	Event:1365	Relationship:2210	adjacent
Aop:238	Event:1365	Event:1444	Relationship:1596	adjacent
Aop:238	Event:1444	Event:328	Relationship:2211	adjacent
Aop:238	Event:328	Event:360	Relationship:1886	adjacent
Aop:241	Event:68	Event:1458	Relationship:1629	adjacent	1
Aop:241	Event:1468	Event:1469	Relationship:1651	adjacent	1
Aop:241	Event:1469	Event:1456	Relationship:1652	adjacent	1
Aop:241	Event:1469	Event:1457	Relationship:1653	adjacent	1
Aop:241	Event:1456	Event:68	Relationship:1654	adjacent	1
Aop:241	Event:1457	Event:68	Relationship:1655	adjacent	1
Aop:242	Event:1462	Event:1463	Relationship:1636	adjacent	3
Aop:242	Event:1463	Event:1464	Relationship:1637	adjacent	1
Aop:242	Event:1464	Event:1465	Relationship:1638	adjacent	3
Aop:242	Event:1465	Event:1466	Relationship:1639	adjacent	3
Aop:242	Event:1466	Event:1005	Relationship:1640	adjacent	3
Aop:242	Event:1005	Event:1467	Relationship:1641	adjacent	3
Aop:242	Event:1005	Event:636	Relationship:1642	adjacent	3
Aop:245	Event:1471	Event:1472	Relationship:1663	adjacent	1
Aop:245	Event:1472	Event:1473	Relationship:1664	adjacent	3
Aop:245	Event:1473	Event:1474	Relationship:1665	adjacent	1
Aop:245	Event:1474	Event:1475	Relationship:1666	adjacent	1
Aop:245	Event:1475	Event:1476	Relationship:1667	adjacent	2
Aop:245	Event:1476	Event:1477	Relationship:1668	adjacent	1
Aop:245	Event:1477	Event:40	Relationship:1669	adjacent	1
Aop:245	Event:40	Event:1478	Relationship:1670	adjacent	2
Aop:245	Event:1478	Event:1479	Relationship:1671	adjacent	1
Aop:245	Event:1479	Event:1521	Relationship:2283	adjacent
Aop:256	Event:1481	Event:1482	Relationship:1673	adjacent	2	3
Aop:256	Event:1482	Event:1483	Relationship:1674	adjacent	1	3
Aop:256	Event:1483	Event:709	Relationship:1675	adjacent	1	3
Aop:256	Event:709	Event:814	Relationship:1676	adjacent	1	2
Aop:257	Event:1486	Event:831	Relationship:1677	adjacent	1	3
Aop:257	Event:831	Event:898	Relationship:1678	adjacent	1	3
Aop:257	Event:898	Event:709	Relationship:1679	adjacent	1	3
Aop:257	Event:709	Event:814	Relationship:1676	adjacent	1	2
Aop:258	Event:244	Event:1483	Relationship:1680	adjacent	5	3
Aop:258	Event:1483	Event:40	Relationship:1681	adjacent	1	3
Aop:258	Event:40	Event:709	Relationship:1682	adjacent	1	3
Aop:258	Event:709	Event:814	Relationship:1676	adjacent	1	2
Aop:260	Event:1508	Event:1510	Relationship:1726	adjacent	2	2
Aop:260	Event:1510	Event:1511	Relationship:1727	adjacent	1	1
Aop:260	Event:1511	Event:1509	Relationship:1728	adjacent	1	1
Aop:260	Event:1509	Event:1512	Relationship:1729	adjacent	2	2
Aop:260	Event:1510	Event:1512	Relationship:1730	adjacent	2	2
Aop:260	Event:1511	Event:1513	Relationship:1731	adjacent	1	1
Aop:260	Event:1512	Event:1513	Relationship:1732	adjacent	1	1
Aop:260	Event:1513	Event:1514	Relationship:1733	adjacent	1	1
Aop:261	Event:1529	Event:1530	Relationship:1755	adjacent	1	1
Aop:261	Event:1530	Event:1531	Relationship:1756	adjacent	1	1
Aop:261	Event:1531	Event:1532	Relationship:1757	adjacent	1	1
Aop:261	Event:1532	Event:1533	Relationship:1758	adjacent	1	1
Aop:261	Event:1533	Event:1535	Relationship:1759	adjacent	1	1
Aop:261	Event:1530	Event:1536	Relationship:1760	adjacent	1	2
Aop:261	Event:1536	Event:1537	Relationship:1761	adjacent	2	3
Aop:261	Event:1537	Event:1532	Relationship:1762	adjacent	1	3
Aop:263	Event:1446	Event:1771	Relationship:2203	adjacent	1	1
Aop:263	Event:1771	Event:1821	Relationship:2204	adjacent	2	2
Aop:263	Event:1821	Event:1521	Relationship:2205	adjacent	2	2
Aop:264	Event:1446	Event:1771	Relationship:2203	adjacent
Aop:264	Event:1771	Event:1825	Relationship:2214	adjacent
Aop:264	Event:1825	Event:1521	Relationship:2215	adjacent
Aop:265	Event:1446	Event:1771	Relationship:2203	adjacent
Aop:265	Event:1771	Event:1312	Relationship:2216	adjacent
Aop:265	Event:1312	Event:1823	Relationship:2217	adjacent
Aop:265	Event:1823	Event:1521	Relationship:2218	adjacent
Aop:266	Event:1446	Event:1826	Relationship:2219	adjacent
Aop:266	Event:1826	Event:257	Relationship:2220	adjacent
Aop:266	Event:257	Event:1608	Relationship:2099	adjacent
Aop:266	Event:1608	Event:1825	Relationship:2221	adjacent
Aop:266	Event:1825	Event:1521	Relationship:2215	adjacent
Aop:267	Event:1446	Event:1826	Relationship:2219	adjacent
Aop:267	Event:1826	Event:257	Relationship:2220	adjacent
Aop:267	Event:257	Event:1445	Relationship:1603	adjacent
Aop:267	Event:1445	Event:1825	Relationship:2222	adjacent
Aop:267	Event:1825	Event:1521	Relationship:2215	adjacent
Aop:268	Event:1446	Event:1826	Relationship:2219	adjacent
Aop:268	Event:1826	Event:257	Relationship:2220	adjacent
Aop:268	Event:257	Event:1767	Relationship:2089	adjacent
Aop:268	Event:1767	Event:1825	Relationship:2223	adjacent
Aop:268	Event:1825	Event:1521	Relationship:2215	adjacent
Aop:271	Event:279	Event:277	Relationship:309	adjacent	1	1
Aop:271	Event:277	Event:219	Relationship:1768	adjacent
Aop:271	Event:219	Event:221	Relationship:1386	adjacent	1	1
Aop:271	Event:221	Event:78	Relationship:1769	adjacent	1	1
Aop:272	Event:1686	Event:1635	Relationship:1977	adjacent	1	1
Aop:272	Event:1686	Event:185	Relationship:1981	non-adjacent	1	1
Aop:272	Event:1686	Event:1636	Relationship:1982	non-adjacent	1	1
Aop:272	Event:1635	Event:155	Relationship:1911	adjacent	2	2
Aop:272	Event:1686	Event:1556	Relationship:1983	non-adjacent	2	2
Aop:272	Event:155	Event:185	Relationship:164	adjacent	2	2
Aop:272	Event:1635	Event:185	Relationship:1931	non-adjacent	1	3
Aop:272	Event:1635	Event:1636	Relationship:1939	non-adjacent	1	3
Aop:272	Event:185	Event:1556	Relationship:1984	non-adjacent	1	3
Aop:272	Event:155	Event:1636	Relationship:1912	adjacent	1	3
Aop:272	Event:185	Event:870	Relationship:1978	adjacent	1	3
Aop:272	Event:1636	Event:1556	Relationship:1985	non-adjacent	2	2
Aop:272	Event:1636	Event:870	Relationship:1979	adjacent	2	3
Aop:272	Event:870	Event:1556	Relationship:1980	adjacent	1	3
Aop:273	Event:1542	Event:1545	Relationship:1781	adjacent	1	1
Aop:273	Event:1543	Event:1545	Relationship:1782	adjacent	1	1
Aop:273	Event:1544	Event:1545	Relationship:1783	adjacent	1	1
Aop:273	Event:1548	Event:1549	Relationship:1789	adjacent	1	1
Aop:273	Event:888	Event:887	Relationship:933	adjacent	5	5
Aop:273	Event:887	Event:1545	Relationship:1940	adjacent	5	5
Aop:273	Event:889	Event:55	Relationship:1943	adjacent	5	5
Aop:273	Event:55	Event:1548	Relationship:1830	adjacent	5	5
Aop:273	Event:1653	Event:1542	Relationship:1944	adjacent	5	5
Aop:273	Event:1654	Event:1543	Relationship:1945	adjacent	5	5
Aop:273	Event:1655	Event:1544	Relationship:1946	adjacent	5	5
Aop:273	Event:1545	Event:177	Relationship:1956	adjacent	5	5
Aop:273	Event:1546	Event:177	Relationship:1957	adjacent	1	1
Aop:273	Event:177	Event:1546	Relationship:1958	adjacent	1	1
Aop:273	Event:177	Event:889	Relationship:904	adjacent	5	5
Aop:274	Event:1502	Event:1557	Relationship:1802	adjacent	5	5
Aop:274	Event:1502	Event:1558	Relationship:1805	non-adjacent	5	5
Aop:274	Event:1557	Event:1558	Relationship:1803	adjacent	5	5
Aop:274	Event:1558	Event:1559	Relationship:1804	adjacent	5	5
Aop:275	Event:1502	Event:1503	Relationship:1709	adjacent	5	5
Aop:275	Event:1503	Event:1239	Relationship:1806	adjacent	5	5
Aop:275	Event:1239	Event:1560	Relationship:1807	adjacent	5	5
Aop:275	Event:1560	Event:1561	Relationship:1808	adjacent	5	5
Aop:276	Event:888	Event:887	Relationship:933	adjacent	5	5
Aop:276	Event:887	Event:1477	Relationship:1809	adjacent	5	5
Aop:276	Event:1477	Event:1562	Relationship:1810	adjacent	5	5
Aop:276	Event:1562	Event:1563	Relationship:1811	adjacent	5	5
Aop:276	Event:1563	Event:1564	Relationship:1812	adjacent	5	5
Aop:277	Event:1700	Event:202	Relationship:2002	adjacent	1	2
Aop:277	Event:202	Event:1702	Relationship:2003	adjacent	1	2
Aop:277	Event:1702	Event:986	Relationship:2004	adjacent	1	1
Aop:278	Event:1574	Event:202	Relationship:1827	adjacent	1	1
Aop:278	Event:55	Event:1576	Relationship:1831	non-adjacent	2	2
Aop:278	Event:202	Event:1575	Relationship:1828	adjacent	2	2
Aop:278	Event:1575	Event:55	Relationship:1829	adjacent	1	1
Aop:278	Event:55	Event:1548	Relationship:1830	adjacent	1	1
Aop:278	Event:1548	Event:1549	Relationship:1789	adjacent	1	1
Aop:278	Event:1576	Event:1579	Relationship:1832	adjacent	1	1
Aop:279	Event:1580	Event:1581	Relationship:1833	adjacent	5	5
Aop:279	Event:1581	Event:1582	Relationship:1834	adjacent	5	5
Aop:279	Event:1582	Event:1583	Relationship:1835	adjacent	5	5
Aop:280	Event:1584	Event:1585	Relationship:1836	adjacent	5	5
Aop:280	Event:1585	Event:1586	Relationship:1837	adjacent	5	5
Aop:280	Event:1586	Event:149	Relationship:1838	adjacent	5	5
Aop:280	Event:149	Event:1457	Relationship:1724	adjacent	5	5
Aop:280	Event:149	Event:1587	Relationship:1839	adjacent	5	5
Aop:280	Event:1457	Event:1587	Relationship:1840	adjacent	5	5
Aop:280	Event:1587	Event:1588	Relationship:1841	adjacent	5	5
Aop:281	Event:12	Event:10	Relationship:11	adjacent	1	2
Aop:281	Event:1788	Event:388	Relationship:2141	non-adjacent
Aop:281	Event:10	Event:1602	Relationship:1857	adjacent	1
Aop:281	Event:1602	Event:1623	Relationship:1889	adjacent
Aop:281	Event:1623	Event:388	Relationship:1998	adjacent
Aop:281	Event:388	Event:389	Relationship:361	adjacent	1
Aop:281	Event:389	Event:55	Relationship:1862	adjacent	1
Aop:281	Event:55	Event:352	Relationship:364	adjacent	1
Aop:281	Event:389	Event:1788	Relationship:2140	adjacent
Aop:282	Event:1592	Event:1594	Relationship:1845	adjacent	1	3
Aop:282	Event:1592	Event:1595	Relationship:1846	adjacent	1	3
Aop:282	Event:1594	Event:1599	Relationship:1850	adjacent	1	3
Aop:282	Event:1595	Event:1599	Relationship:1851	adjacent	1	3
Aop:285	Event:1604	Event:1605	Relationship:1864	adjacent	5	5
Aop:285	Event:1605	Event:1512	Relationship:1865	adjacent	5	5
Aop:285	Event:1512	Event:1262	Relationship:1866	adjacent	5	5
Aop:285	Event:1262	Event:1606	Relationship:1867	adjacent	5	5
Aop:285	Event:1606	Event:1549	Relationship:1868	adjacent	5	5
Aop:285	Event:1262	Event:1549	Relationship:1869	adjacent	5	5
Aop:286	Event:1542	Event:1771	Relationship:2230	adjacent
Aop:286	Event:1771	Event:1821	Relationship:2204	adjacent
Aop:286	Event:1821	Event:1521	Relationship:2205	adjacent
Aop:288	Event:1609	Event:1610	Relationship:1878	adjacent	1
Aop:288	Event:1609	Event:1611	Relationship:1879	adjacent	1
Aop:288	Event:1610	Event:1612	Relationship:1932	adjacent	1	1
Aop:288	Event:1611	Event:1612	Relationship:1933	adjacent	1	1
Aop:288	Event:1612	Event:1613	Relationship:1934	adjacent	1	1
Aop:288	Event:1613	Event:1614	Relationship:1935	adjacent	1	1
Aop:288	Event:1612	Event:1614	Relationship:1936	adjacent	1	1
Aop:288	Event:1614	Event:1615	Relationship:1937	adjacent	2	2
Aop:288	Event:1615	Event:1616	Relationship:1938	adjacent	1	1
Aop:289	Event:1617	Event:1613	Relationship:1880	adjacent	1	1
Aop:289	Event:1613	Event:219	Relationship:1881	adjacent	3	3
Aop:289	Event:219	Event:221	Relationship:1386	adjacent	1	1
Aop:289	Event:221	Event:78	Relationship:1769	adjacent	1	1
Aop:289	Event:78	Event:360	Relationship:94	adjacent	1	1
Aop:290	Event:1785	Event:1771	Relationship:2229	adjacent
Aop:290	Event:1771	Event:1821	Relationship:2204	adjacent
Aop:290	Event:1821	Event:1521	Relationship:2205	adjacent
Aop:291	Event:1785	Event:1771	Relationship:2229	adjacent
Aop:291	Event:1771	Event:1825	Relationship:2214	adjacent
Aop:291	Event:1825	Event:1521	Relationship:2215	adjacent
Aop:292	Event:1627	Event:1628	Relationship:1891	adjacent	1	1
Aop:292	Event:1628	Event:1629	Relationship:1892	adjacent	1	1
Aop:292	Event:1629	Event:1630	Relationship:1893	adjacent	1	1
Aop:292	Event:1630	Event:1631	Relationship:1894	adjacent	1	1
Aop:292	Event:1631	Event:360	Relationship:1895	adjacent	2	3
Aop:293	Event:1194	Event:185	Relationship:1897	adjacent	1	5
Aop:293	Event:185	Event:1182	Relationship:1896	adjacent	2	5
Aop:293	Event:1182	Event:185	Relationship:1907	adjacent	5	5
Aop:293	Event:1182	Event:1192	Relationship:1247	adjacent	5	5
Aop:293	Event:1192	Event:1193	Relationship:1252	adjacent	1	5
Aop:293	Event:1632	Event:1492	Relationship:1906	adjacent	2	5
Aop:293	Event:1632	Event:1194	Relationship:1904	adjacent	1	5
Aop:293	Event:1492	Event:1493	Relationship:1763	adjacent	2	5
Aop:293	Event:1493	Event:1494	Relationship:1777	adjacent	2	5
Aop:293	Event:1493	Event:1632	Relationship:1903	adjacent	1	5
Aop:293	Event:1494	Event:1632	Relationship:1905	adjacent	1	5
Aop:293	Event:1194	Event:1492	Relationship:1898	adjacent	2	5
Aop:293	Event:1493	Event:1182	Relationship:1908	adjacent	2	5
Aop:293	Event:1493	Event:1193	Relationship:1902	adjacent	2	5
Aop:294	Event:1632	Event:1194	Relationship:1904	adjacent	1	5
Aop:294	Event:1194	Event:185	Relationship:1897	adjacent	1	5
Aop:294	Event:185	Event:1182	Relationship:1896	adjacent	2	5
Aop:294	Event:1182	Event:185	Relationship:1907	adjacent	1	5
Aop:294	Event:1182	Event:1192	Relationship:1247	adjacent	5	5
Aop:294	Event:1192	Event:1193	Relationship:1252	adjacent	1	5
Aop:294	Event:1632	Event:1492	Relationship:1906	adjacent	2	5
Aop:294	Event:1194	Event:1492	Relationship:1898	adjacent	2	5
Aop:294	Event:1492	Event:1493	Relationship:1763	adjacent	2	5
Aop:294	Event:1493	Event:1494	Relationship:1777	adjacent	2	5
Aop:294	Event:1494	Event:1632	Relationship:1905	adjacent	1	5
Aop:294	Event:1493	Event:1632	Relationship:1903	adjacent	1	5
Aop:294	Event:1493	Event:1182	Relationship:1908	adjacent	2	5
Aop:294	Event:1493	Event:1193	Relationship:1902	adjacent	2	5
Aop:296	Event:1634	Event:155	Relationship:1909	adjacent	1	3
Aop:296	Event:1634	Event:1635	Relationship:1913	non-adjacent	2	3
Aop:296	Event:155	Event:1635	Relationship:1910	adjacent	1	3
Aop:296	Event:1634	Event:185	Relationship:1914	non-adjacent	1	3
Aop:296	Event:1635	Event:155	Relationship:1911	adjacent	1	3
Aop:296	Event:1635	Event:185	Relationship:1931	non-adjacent	1	3
Aop:296	Event:155	Event:185	Relationship:164	adjacent	1	3
Aop:296	Event:155	Event:1636	Relationship:1912	adjacent	1	3
Aop:296	Event:1635	Event:1636	Relationship:1939	non-adjacent	1	3
Aop:297	Event:1637	Event:1641	Relationship:1915	adjacent	1
Aop:297	Event:1641	Event:1642	Relationship:1916	adjacent	1
Aop:297	Event:1642	Event:1640	Relationship:1917	adjacent	1
Aop:297	Event:1640	Event:1643	Relationship:1918	adjacent	2	2
Aop:297	Event:1643	Event:360	Relationship:2143	adjacent	3	3
Aop:298	Event:1753	Event:1754	Relationship:2069	adjacent	2	2
Aop:298	Event:1754	Event:1755	Relationship:2070	adjacent	1	2
Aop:298	Event:1755	Event:1650	Relationship:2071	adjacent	2	2
Aop:298	Event:1650	Event:1651	Relationship:1929	adjacent	1	2
Aop:299	Event:257	Event:1445	Relationship:1603	adjacent
Aop:299	Event:1445	Event:1823	Relationship:2206	adjacent
Aop:299	Event:1823	Event:1824	Relationship:2207	adjacent
Aop:299	Event:1824	Event:1771	Relationship:2208	adjacent
Aop:299	Event:1771	Event:1366	Relationship:2209	adjacent
Aop:299	Event:1366	Event:328	Relationship:1752	adjacent
Aop:299	Event:328	Event:360	Relationship:1886	adjacent
Aop:300	Event:1656	Event:756	Relationship:1947	adjacent	2	3
Aop:300	Event:1656	Event:402	Relationship:1948	non-adjacent	2	3
Aop:300	Event:756	Event:757	Relationship:747	adjacent	2	3
Aop:300	Event:757	Event:758	Relationship:749	adjacent	2	3
Aop:300	Event:758	Event:402	Relationship:748	adjacent	1	2
Aop:301	Event:1657	Event:1661	Relationship:1949	adjacent	1	3
Aop:301	Event:1661	Event:1665	Relationship:1959	adjacent	1	2
Aop:301	Event:1665	Event:1666	Relationship:1960	adjacent	2	3
Aop:301	Event:1666	Event:1667	Relationship:1961	adjacent	2	3
Aop:302	Event:1672	Event:1673	Relationship:1969	adjacent
Aop:302	Event:1672	Event:1250	Relationship:2370	non-adjacent
Aop:302	Event:1673	Event:1677	Relationship:1974	adjacent
Aop:302	Event:1673	Event:1250	Relationship:2371	non-adjacent
Aop:302	Event:1673	Event:1498	Relationship:2284	adjacent
Aop:302	Event:1498	Event:1250	Relationship:2372	non-adjacent
Aop:302	Event:1677	Event:1250	Relationship:2367	adjacent
Aop:302	Event:1498	Event:1672	Relationship:2368	adjacent
Aop:302	Event:1498	Event:1677	Relationship:2369	adjacent
Aop:303	Event:1668	Event:87	Relationship:1962	adjacent
Aop:303	Event:87	Event:1497	Relationship:1963	adjacent
Aop:303	Event:1497	Event:1115	Relationship:1964	adjacent
Aop:303	Event:1115	Event:1669	Relationship:1965	adjacent
Aop:303	Event:1669	Event:870	Relationship:1966	adjacent
Aop:303	Event:870	Event:1670	Relationship:1967	adjacent
Aop:305	Event:1617	Event:1613	Relationship:1880	adjacent	1	1
Aop:305	Event:1613	Event:1614	Relationship:1935	adjacent
Aop:306	Event:26	Event:1614	Relationship:2130	adjacent	1	1
Aop:306	Event:26	Event:1688	Relationship:2123	non-adjacent	2	3
Aop:306	Event:1614	Event:1687	Relationship:2128	adjacent	1	2
Aop:306	Event:1687	Event:1688	Relationship:2129	adjacent	2	3
Aop:307	Event:413	Event:1690	Relationship:2125	adjacent	1	2
Aop:307	Event:1690	Event:1614	Relationship:2131	non-adjacent	2	2
Aop:307	Event:1690	Event:1613	Relationship:2126	adjacent	2	3
Aop:307	Event:1613	Event:1614	Relationship:1935	adjacent	1	2
Aop:307	Event:1614	Event:286	Relationship:2124	adjacent	1	2
Aop:307	Event:286	Event:1688	Relationship:2127	adjacent	2	2
Aop:309	Event:1691	Event:1692	Relationship:1986	adjacent	2	2
Aop:309	Event:1692	Event:1693	Relationship:1987	adjacent	1	2
Aop:309	Event:1693	Event:1694	Relationship:1988	adjacent	1	2
Aop:309	Event:1694	Event:1695	Relationship:1989	adjacent	1	1
Aop:309	Event:1695	Event:1696	Relationship:1990	adjacent	1	2
Aop:309	Event:1696	Event:679	Relationship:1991	adjacent	1	1
Aop:310	Event:18	Event:944	Relationship:972	adjacent	1	2
Aop:310	Event:219	Event:221	Relationship:1386	non-adjacent	1	2
Aop:310	Event:944	Event:1697	Relationship:1996	adjacent	2	3
Aop:310	Event:1697	Event:1698	Relationship:1993	adjacent	2	3
Aop:310	Event:1698	Event:1699	Relationship:1994	adjacent	2	3
Aop:310	Event:1699	Event:3	Relationship:1995	adjacent	2	3
Aop:310	Event:3	Event:219	Relationship:5	adjacent	1	2
Aop:310	Event:219	Event:285	Relationship:252	adjacent	1	2
Aop:310	Event:285	Event:221	Relationship:315	adjacent	1	2
Aop:310	Event:221	Event:309	Relationship:255	adjacent	2	3
Aop:310	Event:309	Event:78	Relationship:337	adjacent	2	2
Aop:310	Event:78	Event:360	Relationship:94	adjacent	2	2
Aop:311	Event:257	Event:1770	Relationship:2093	adjacent
Aop:311	Event:1770	Event:1477	Relationship:2094	adjacent
Aop:311	Event:1477	Event:1771	Relationship:2095	adjacent
Aop:311	Event:1771	Event:1366	Relationship:2209	adjacent
Aop:311	Event:1366	Event:328	Relationship:1752	adjacent
Aop:311	Event:328	Event:360	Relationship:1886	adjacent
Aop:312	Event:12	Event:10	Relationship:11	adjacent
Aop:312	Event:12	Event:39	Relationship:451	non-adjacent
Aop:312	Event:10	Event:39	Relationship:456	adjacent
Aop:312	Event:12	Event:1705	Relationship:2014	non-adjacent
Aop:312	Event:39	Event:1705	Relationship:2011	adjacent
Aop:312	Event:1705	Event:360	Relationship:2015	non-adjacent
Aop:312	Event:1705	Event:351	Relationship:2012	adjacent
Aop:312	Event:351	Event:360	Relationship:2013	adjacent
Aop:313	Event:1706	Event:1707	Relationship:2017	adjacent	1	1
Aop:313	Event:1707	Event:1708	Relationship:2018	adjacent	1	1
Aop:313	Event:1708	Event:1709	Relationship:2019	adjacent	1	1
Aop:314	Event:1710	Event:1711	Relationship:2020	adjacent	2	2
Aop:314	Event:1711	Event:1712	Relationship:2021	adjacent	2	2
Aop:314	Event:1712	Event:1713	Relationship:2022	adjacent	2	2
Aop:314	Event:1713	Event:1714	Relationship:2023	adjacent	2	2
Aop:315	Event:1715	Event:1716	Relationship:2024	adjacent	1	1
Aop:315	Event:1716	Event:1717	Relationship:2025	adjacent	1	1
Aop:315	Event:1717	Event:1718	Relationship:2026	adjacent	1	1
Aop:315	Event:1718	Event:1719	Relationship:2027	adjacent	1	1
Aop:316	Event:1720	Event:1721	Relationship:2028	adjacent	2	3
Aop:316	Event:1721	Event:1722	Relationship:2029	adjacent	1	2
Aop:316	Event:1722	Event:1723	Relationship:2030	adjacent	1	1
Aop:316	Event:1723	Event:1724	Relationship:2031	adjacent	1	2
Aop:316	Event:1724	Event:1725	Relationship:2032	adjacent	1	1
Aop:318	Event:122	Event:1834	Relationship:2266	adjacent
Aop:318	Event:1834	Event:860	Relationship:2267	adjacent
Aop:318	Event:860	Event:291	Relationship:2264	adjacent
Aop:318	Event:291	Event:459	Relationship:2265	adjacent
Aop:319	Event:1740	Event:1752	Relationship:2065	adjacent	1	2
Aop:319	Event:1752	Event:1743	Relationship:2066	adjacent	1	2
Aop:319	Event:1743	Event:68	Relationship:2138	adjacent	2	2
Aop:319	Event:68	Event:1276	Relationship:2139	adjacent	1	1
Aop:320	Event:1739	Event:1738	Relationship:2056	adjacent	1	1
Aop:320	Event:1848	Event:1496	Relationship:2303	adjacent	1	5
Aop:320	Event:1750	Event:1748	Relationship:2062	adjacent	2	3
Aop:320	Event:1496	Event:1750	Relationship:2061	adjacent	1	3
Aop:320	Event:1748	Event:351	Relationship:2135	adjacent	2	5
Aop:320	Event:1738	Event:1847	Relationship:2310	adjacent	1	1
Aop:320	Event:1847	Event:1848	Relationship:2351	adjacent	2	5
Aop:322	Event:97	Event:155	Relationship:24	adjacent
Aop:322	Event:155	Event:1635	Relationship:1910	adjacent
Aop:322	Event:1635	Event:1365	Relationship:2074	adjacent
Aop:322	Event:1365	Event:1757	Relationship:2075	adjacent
Aop:323	Event:227	Event:807	Relationship:2073	adjacent	1	5
Aop:323	Event:807	Event:1756	Relationship:2072	adjacent	1	5
Aop:323	Event:1756	Event:1758	Relationship:2076	adjacent	1	5
Aop:323	Event:1758	Event:406	Relationship:2274	adjacent	1	5
Aop:324	Event:177	Event:1771	Relationship:2228	adjacent
Aop:324	Event:1771	Event:1366	Relationship:2209	adjacent
Aop:324	Event:1366	Event:328	Relationship:1752	adjacent
Aop:324	Event:328	Event:360	Relationship:1886	adjacent
Aop:325	Event:177	Event:1364	Relationship:2227	adjacent
Aop:325	Event:1364	Event:1608	Relationship:1876	adjacent
Aop:325	Event:1608	Event:1365	Relationship:1877	adjacent
Aop:325	Event:1365	Event:1366	Relationship:1469	adjacent
Aop:325	Event:1366	Event:328	Relationship:1752	adjacent
Aop:325	Event:328	Event:360	Relationship:1886	adjacent
Aop:326	Event:177	Event:257	Relationship:2224	adjacent
Aop:326	Event:257	Event:1827	Relationship:2225	adjacent
Aop:326	Event:1827	Event:1365	Relationship:2226	adjacent
Aop:326	Event:1365	Event:1366	Relationship:1469	adjacent
Aop:326	Event:1366	Event:328	Relationship:1752	adjacent
Aop:326	Event:328	Event:360	Relationship:1886	adjacent
Aop:327	Event:257	Event:1767	Relationship:2089	adjacent	2	3
Aop:327	Event:1767	Event:1768	Relationship:2090	adjacent	2	3
Aop:327	Event:1768	Event:1769	Relationship:2091	adjacent	2	3
Aop:327	Event:1769	Event:350	Relationship:2092	adjacent	2	3
Aop:328	Event:257	Event:1770	Relationship:2093	adjacent	2	3
Aop:328	Event:1771	Event:350	Relationship:2096	non-adjacent	2	3
Aop:328	Event:1770	Event:1477	Relationship:2094	adjacent	1	3
Aop:328	Event:1477	Event:1771	Relationship:2095	adjacent	1	3
Aop:329	Event:257	Event:1445	Relationship:1603	adjacent	1	3
Aop:329	Event:1771	Event:350	Relationship:2096	non-adjacent	2	3
Aop:329	Event:1445	Event:1772	Relationship:2097	adjacent	2	3
Aop:329	Event:1772	Event:1771	Relationship:2098	adjacent	2	3
Aop:330	Event:257	Event:1608	Relationship:2099	adjacent	1	3
Aop:330	Event:1365	Event:350	Relationship:1751	non-adjacent	2	3
Aop:330	Event:1608	Event:1766	Relationship:2100	adjacent	2	3
Aop:330	Event:1766	Event:1365	Relationship:2088	adjacent	2	3
Aop:331	Event:1765	Event:1766	Relationship:2087	adjacent	2	3
Aop:331	Event:1365	Event:350	Relationship:1751	non-adjacent	2	3
Aop:331	Event:1766	Event:1365	Relationship:2088	adjacent	2	3
Aop:334	Event:122	Event:1759	Relationship:2077	adjacent	2
Aop:334	Event:1759	Event:1761	Relationship:2082	non-adjacent	2
Aop:334	Event:1759	Event:1760	Relationship:2078	adjacent	2
Aop:334	Event:1760	Event:1761	Relationship:2079	adjacent	1
Aop:334	Event:1761	Event:1005	Relationship:2080	adjacent	1
Aop:334	Event:1005	Event:360	Relationship:2081	adjacent	1
Aop:335	Event:1261	Event:1762	Relationship:2083	adjacent
Aop:335	Event:1762	Event:795	Relationship:2084	adjacent
Aop:335	Event:795	Event:796	Relationship:797	adjacent
Aop:335	Event:796	Event:1763	Relationship:2085	adjacent
Aop:336	Event:1619	Event:1773	Relationship:2101	adjacent	1	3
Aop:336	Event:1773	Event:1774	Relationship:2102	adjacent	2	3
Aop:336	Event:1774	Event:1775	Relationship:2103	adjacent	2	3
Aop:336	Event:1775	Event:1366	Relationship:2104	adjacent	2	3
Aop:336	Event:1366	Event:328	Relationship:1752	adjacent	2	3
Aop:336	Event:328	Event:360	Relationship:1886	adjacent	2	3
Aop:337	Event:1619	Event:1773	Relationship:2101	adjacent	1	3
Aop:337	Event:1773	Event:1774	Relationship:2102	adjacent	2	3
Aop:337	Event:1774	Event:1776	Relationship:2105	adjacent	2	3
Aop:337	Event:1776	Event:1777	Relationship:2106	adjacent	2	3
Aop:337	Event:1777	Event:1366	Relationship:2107	adjacent	2	3
Aop:337	Event:1366	Event:328	Relationship:1752	adjacent	2	3
Aop:337	Event:328	Event:360	Relationship:1886	adjacent	2	3
Aop:338	Event:1619	Event:1766	Relationship:2108	adjacent	1	3
Aop:338	Event:1766	Event:1774	Relationship:2109	adjacent	2	3
Aop:338	Event:1774	Event:1775	Relationship:2103	adjacent	2	3
Aop:338	Event:1775	Event:1366	Relationship:2104	adjacent	2	3
Aop:338	Event:1366	Event:328	Relationship:1752	adjacent	2	3
Aop:338	Event:328	Event:360	Relationship:1886	adjacent	2	3
Aop:340	Event:1619	Event:1773	Relationship:2101	adjacent	1	3
Aop:340	Event:1773	Event:1778	Relationship:2110	adjacent	2	3
Aop:340	Event:1778	Event:1779	Relationship:2111	adjacent	2	3
Aop:340	Event:1779	Event:1780	Relationship:2112	adjacent	2	3
Aop:340	Event:1780	Event:1782	Relationship:2113	adjacent	2	3
Aop:340	Event:1782	Event:1781	Relationship:2114	adjacent	2	3
Aop:340	Event:1781	Event:360	Relationship:2115	adjacent	2	3
Aop:341	Event:1619	Event:1773	Relationship:2101	adjacent	1	3
Aop:341	Event:1773	Event:1778	Relationship:2110	adjacent	2	3
Aop:341	Event:1778	Event:1779	Relationship:2111	adjacent	2	3
Aop:341	Event:1779	Event:1783	Relationship:2116	adjacent	2	3
Aop:341	Event:1783	Event:1784	Relationship:2117	adjacent	2	3
Aop:341	Event:1784	Event:1782	Relationship:2118	adjacent	2	3
Aop:341	Event:1782	Event:1781	Relationship:2114	adjacent	2	3
Aop:341	Event:1781	Event:360	Relationship:2115	adjacent	2	3
Aop:342	Event:1522	Event:1523	Relationship:1742	adjacent
Aop:342	Event:1523	Event:1524	Relationship:1743	adjacent
Aop:342	Event:1524	Event:350	Relationship:1744	adjacent
Aop:343	Event:1525	Event:1527	Relationship:1745	adjacent
Aop:343	Event:1527	Event:1526	Relationship:1746	adjacent
Aop:343	Event:1526	Event:1523	Relationship:1747	adjacent
Aop:343	Event:1523	Event:1524	Relationship:1743	adjacent
Aop:343	Event:1524	Event:350	Relationship:1744	adjacent
Aop:344	Event:26	Event:1614	Relationship:2130	adjacent	1
Aop:344	Event:26	Event:1786	Relationship:2133	non-adjacent	2	3
Aop:344	Event:1614	Event:286	Relationship:2124	adjacent	2	2
Aop:344	Event:286	Event:1786	Relationship:2132	adjacent	2	3
Aop:345	Event:26	Event:286	Relationship:2201	adjacent	1	2
Aop:345	Event:286	Event:1800	Relationship:2273	adjacent	2	3
Aop:346	Event:36	Event:1790	Relationship:2167	non-adjacent	1
Aop:346	Event:36	Event:1789	Relationship:2144	adjacent	1
Aop:346	Event:36	Event:1791	Relationship:2350	non-adjacent	2
Aop:346	Event:1789	Event:1790	Relationship:2145	adjacent	2
Aop:346	Event:1790	Event:1791	Relationship:2146	adjacent	1
Aop:346	Event:1791	Event:360	Relationship:2147	adjacent	3
Aop:347	Event:1792	Event:1292	Relationship:2148	adjacent	5	5
Aop:347	Event:1292	Event:1793	Relationship:2149	adjacent	5	5
Aop:347	Event:1292	Event:1794	Relationship:2150	adjacent	5	5
Aop:347	Event:1794	Event:1795	Relationship:2151	adjacent	5	5
Aop:347	Event:1795	Event:1283	Relationship:2152	adjacent	5	5
Aop:347	Event:1283	Event:1457	Relationship:2153	adjacent	5	5
Aop:347	Event:1457	Event:1458	Relationship:2154	adjacent	5	5
Aop:347	Event:1270	Event:1283	Relationship:2156	adjacent	5	5
Aop:347	Event:1793	Event:1795	Relationship:2157	adjacent	5	5
Aop:348	Event:1799	Event:1756	Relationship:2162	adjacent	1	2
Aop:348	Event:1756	Event:1758	Relationship:2076	adjacent	1	2
Aop:348	Event:1758	Event:406	Relationship:2274	adjacent	1	1
Aop:348	Event:406	Event:360	Relationship:2292	adjacent	1	1
Aop:349	Event:1796	Event:1835	Relationship:2275	adjacent	1	2
Aop:349	Event:1835	Event:1756	Relationship:2277	adjacent	1	2
Aop:349	Event:1835	Event:1836	Relationship:2276	adjacent	1	2
Aop:349	Event:1756	Event:1798	Relationship:2166	adjacent	2	2
Aop:349	Event:1836	Event:1837	Relationship:2278	adjacent	2	2
Aop:349	Event:1798	Event:406	Relationship:2161	adjacent	1	1
Aop:349	Event:1837	Event:406	Relationship:2293	adjacent	1	1
Aop:349	Event:406	Event:360	Relationship:2292	adjacent	1	1
Aop:358	Event:1806	Event:996	Relationship:2170	adjacent	2	3
Aop:358	Event:996	Event:1524	Relationship:2171	adjacent	2	3
Aop:358	Event:1524	Event:350	Relationship:1744	adjacent	2	3
Aop:359	Event:1807	Event:996	Relationship:2172	adjacent	2	3
Aop:359	Event:996	Event:1524	Relationship:2171	adjacent	2	3
Aop:359	Event:1524	Event:350	Relationship:1744	adjacent	2	3
Aop:360	Event:1522	Event:1523	Relationship:1742	adjacent	2	3
Aop:360	Event:1523	Event:1524	Relationship:1743	adjacent	2	3
Aop:360	Event:1524	Event:350	Relationship:1744	adjacent	2	3
Aop:361	Event:1525	Event:1527	Relationship:1745	adjacent	3	3
Aop:361	Event:1527	Event:1526	Relationship:1746	adjacent	3	3
Aop:361	Event:1526	Event:1523	Relationship:1747	adjacent	3	3
Aop:361	Event:1523	Event:1524	Relationship:1743	adjacent	2	2
Aop:361	Event:1524	Event:350	Relationship:1744	adjacent	1	1
Aop:362	Event:1814	Event:1816	Relationship:2192	adjacent	1	1
Aop:362	Event:1816	Event:1817	Relationship:2193	adjacent	1	1
Aop:362	Event:1814	Event:1818	Relationship:2194	adjacent	1	1
Aop:362	Event:1816	Event:1815	Relationship:2195	adjacent	1	1
Aop:362	Event:1818	Event:1819	Relationship:2196	adjacent	1	3
Aop:362	Event:1819	Event:1633	Relationship:2197	adjacent	1	3
Aop:362	Event:1817	Event:1633	Relationship:2198	adjacent	1	2
Aop:362	Event:1633	Event:1820	Relationship:2199	adjacent	1	1
Aop:362	Event:1815	Event:1817	Relationship:2200	adjacent	1	1
Aop:363	Event:279	Event:277	Relationship:309	adjacent	2	3
Aop:363	Event:279	Event:281	Relationship:366	non-adjacent	1	3
Aop:363	Event:277	Event:281	Relationship:305	adjacent	2	3
Aop:363	Event:281	Event:1003	Relationship:2038	adjacent	2	2
Aop:363	Event:1003	Event:1877	Relationship:2373	adjacent
Aop:363	Event:1877	Event:1643	Relationship:2374	adjacent
Aop:363	Event:1643	Event:351	Relationship:2375	adjacent
Aop:363	Event:351	Event:360	Relationship:2013	adjacent	1	2
Aop:364	Event:279	Event:277	Relationship:309	adjacent
Aop:364	Event:277	Event:281	Relationship:305	adjacent
Aop:364	Event:281	Event:1003	Relationship:2038	adjacent
Aop:364	Event:1003	Event:1878	Relationship:2376	adjacent
Aop:364	Event:1878	Event:1643	Relationship:2377	adjacent
Aop:364	Event:1643	Event:351	Relationship:2375	adjacent
Aop:364	Event:351	Event:360	Relationship:2013	adjacent
Aop:365	Event:279	Event:277	Relationship:309	adjacent
Aop:365	Event:277	Event:281	Relationship:305	adjacent
Aop:365	Event:281	Event:1003	Relationship:2038	adjacent
Aop:365	Event:1003	Event:1640	Relationship:2378	adjacent
Aop:365	Event:1640	Event:1643	Relationship:1918	adjacent
Aop:365	Event:1643	Event:351	Relationship:2375	adjacent
Aop:365	Event:351	Event:360	Relationship:2013	adjacent
Aop:366	Event:957	Event:1830	Relationship:2248	adjacent	2	3
Aop:366	Event:281	Event:1101	Relationship:2168	non-adjacent	1	1
Aop:366	Event:1830	Event:959	Relationship:2249	adjacent	2	3
Aop:366	Event:959	Event:1158	Relationship:2247	adjacent	2	3
Aop:366	Event:1158	Event:401	Relationship:1206	adjacent	2	3
Aop:366	Event:401	Event:281	Relationship:2236	adjacent	2	3
Aop:366	Event:1158	Event:281	Relationship:2237	adjacent	2	3
Aop:367	Event:1831	Event:1830	Relationship:2250	adjacent	2	3
Aop:367	Event:1158	Event:401	Relationship:1206	non-adjacent	2	3
Aop:367	Event:1830	Event:959	Relationship:2249	adjacent	2	3
Aop:367	Event:281	Event:1101	Relationship:2168	non-adjacent	1	1
Aop:367	Event:959	Event:1158	Relationship:2247	adjacent	2	3
Aop:367	Event:1158	Event:281	Relationship:2237	adjacent	2	3
Aop:367	Event:401	Event:281	Relationship:2236	adjacent	2	3
Aop:374	Event:1739	Event:188	Relationship:2286	adjacent	1	3
Aop:374	Event:188	Event:352	Relationship:208	adjacent	1	5
Aop:374	Event:352	Event:1841	Relationship:2287	adjacent	3	3
Aop:374	Event:188	Event:1841	Relationship:2288	adjacent	1	3
Aop:376	Event:25	Event:1790	Relationship:2260	adjacent
Aop:376	Event:25	Event:1791	Relationship:2349	non-adjacent
Aop:376	Event:1790	Event:1791	Relationship:2146	adjacent
Aop:376	Event:1791	Event:360	Relationship:2147	adjacent
Aop:379	Event:1738	Event:1847	Relationship:2310	adjacent	1	2
Aop:379	Event:1847	Event:1869	Relationship:2358	adjacent	2	5
Aop:379	Event:1869	Event:1845	Relationship:2359	adjacent	2	5
Aop:379	Event:1845	Event:1869	Relationship:2360	adjacent	2	5
Aop:379	Event:1845	Event:1846	Relationship:2290	adjacent	1
Aop:381	Event:1739	Event:1787	Relationship:2312	adjacent	2	5
Aop:381	Event:1787	Event:1752	Relationship:2137	adjacent	3	5
Aop:381	Event:1752	Event:1856	Relationship:2317	adjacent	3	5
Aop:381	Event:1849	Event:1850	Relationship:2296	adjacent	3	5
Aop:381	Event:1856	Event:1849	Relationship:2318	adjacent	3	5
Aop:382	Event:1851	Event:1115	Relationship:2319	adjacent	2	2
Aop:382	Event:1115	Event:1172	Relationship:2320	adjacent	2	2
Aop:382	Event:1172	Event:1496	Relationship:2309	adjacent	2	2
Aop:382	Event:1496	Event:68	Relationship:2307	adjacent	2	2
Aop:382	Event:68	Event:1276	Relationship:2139	adjacent	3	5
Aop:383	Event:1740	Event:1741	Relationship:2321	adjacent	3	5
Aop:383	Event:1741	Event:1852	Relationship:2322	adjacent	1	2
Aop:383	Event:1852	Event:1115	Relationship:2323	adjacent	2	2
Aop:383	Event:1115	Event:1501	Relationship:2324	adjacent	2	2
Aop:383	Event:1501	Event:344	Relationship:2325	adjacent	2	5
Aop:384	Event:1853	Event:1752	Relationship:2326	adjacent	1	1
Aop:384	Event:1752	Event:1852	Relationship:2327	adjacent	2	2
Aop:384	Event:1852	Event:1115	Relationship:2323	adjacent	2	2
Aop:384	Event:1115	Event:1855	Relationship:2328	adjacent	2	5
Aop:384	Event:1855	Event:1603	Relationship:2329	adjacent	2	5
Aop:385	Event:1739	Event:1854	Relationship:2311	adjacent
Aop:385	Event:1739	Event:1787	Relationship:2312	adjacent
Aop:386	Event:257	Event:1861	Relationship:2348	adjacent	1	2
Aop:386	Event:1862	Event:1475	Relationship:2333	adjacent	1	1
Aop:386	Event:1475	Event:1472	Relationship:2334	adjacent	1	1
Aop:386	Event:1472	Event:1479	Relationship:2341	adjacent	2	2
Aop:386	Event:1479	Event:1863	Relationship:2335	adjacent	2	2
Aop:386	Event:1863	Event:360	Relationship:2336	adjacent	1	1
Aop:387	Event:257	Event:1770	Relationship:2093	adjacent	1	2
Aop:387	Event:1770	Event:1477	Relationship:2094	adjacent	2	2
Aop:387	Event:1477	Event:40	Relationship:1669	adjacent	1	1
Aop:387	Event:1479	Event:1863	Relationship:2335	adjacent	2	2
Aop:387	Event:1863	Event:360	Relationship:2336	adjacent	1	1
Aop:388	Event:1194	Event:1864	Relationship:2338	adjacent	1	1
Aop:388	Event:1864	Event:1479	Relationship:2339	adjacent	2	2
Aop:388	Event:1479	Event:1863	Relationship:2335	adjacent	2	2
Aop:388	Event:1863	Event:360	Relationship:2336	adjacent	1	1
Aop:389	Event:1865	Event:1862	Relationship:2340	adjacent	1	1
Aop:389	Event:1862	Event:1475	Relationship:2333	adjacent	1	1
Aop:389	Event:1475	Event:1472	Relationship:2334	adjacent	1	1
Aop:389	Event:1472	Event:1479	Relationship:2341	adjacent	2	2
Aop:389	Event:1479	Event:1863	Relationship:2335	adjacent	2	2
Aop:389	Event:1863	Event:360	Relationship:2336	adjacent	1	1
Aop:392	Event:1866	Event:1867	Relationship:2352	adjacent
Aop:392	Event:1866	Event:1496	Relationship:2356	non-adjacent
Aop:392	Event:1867	Event:1866	Relationship:2355	adjacent
Aop:392	Event:1867	Event:1496	Relationship:2353	adjacent
Aop:392	Event:1867	Event:1868	Relationship:2357	non-adjacent
Aop:392	Event:1496	Event:1497	Relationship:1703	adjacent
Aop:392	Event:1497	Event:1868	Relationship:2354	adjacent
Aop:394	Event:1739	Event:1738	Relationship:2056	adjacent
Aop:394	Event:1870	Event:1873	Relationship:2365	non-adjacent
Aop:394	Event:1738	Event:1870	Relationship:2361	adjacent
Aop:394	Event:1871	Event:1873	Relationship:2366	non-adjacent
Aop:394	Event:1870	Event:1871	Relationship:2362	adjacent
Aop:394	Event:1871	Event:1872	Relationship:2363	adjacent
Aop:394	Event:1872	Event:1873	Relationship:2364	adjacent
Aop:396	Event:1550	Event:1115	Relationship:2379	adjacent	1	1
Aop:396	Event:1550	Event:1088	Relationship:2390	non-adjacent	1	1
Aop:396	Event:1550	Event:1775	Relationship:2397	non-adjacent	2	2
Aop:396	Event:1775	Event:1696	Relationship:2400	non-adjacent	2	2
Aop:396	Event:1550	Event:1194	Relationship:2380	adjacent	1	1
Aop:396	Event:1550	Event:752	Relationship:2392	non-adjacent	2	2
Aop:396	Event:1550	Event:1798	Relationship:2393	non-adjacent	2	2
Aop:396	Event:1115	Event:1088	Relationship:1162	adjacent	1	1
Aop:396	Event:1550	Event:406	Relationship:2394	non-adjacent	2	2
Aop:396	Event:1194	Event:752	Relationship:2381	adjacent	2	2
Aop:396	Event:1194	Event:1775	Relationship:2382	adjacent	1	1
Aop:396	Event:1550	Event:1696	Relationship:2395	non-adjacent	2	2
Aop:396	Event:1550	Event:997	Relationship:2396	non-adjacent	2	2
Aop:396	Event:752	Event:1775	Relationship:2383	adjacent	2	2
Aop:396	Event:752	Event:1798	Relationship:2384	adjacent	1	1
Aop:396	Event:1088	Event:1775	Relationship:2385	adjacent	2	2
Aop:396	Event:1798	Event:406	Relationship:2161	adjacent	1	1
Aop:396	Event:1775	Event:406	Relationship:2386	adjacent	1	2
Aop:396	Event:406	Event:1696	Relationship:2387	adjacent	1	1
Aop:396	Event:1798	Event:1696	Relationship:2388	adjacent	1	1
Aop:396	Event:1696	Event:997	Relationship:2389	adjacent	1	1
Aop:397	Event:1879	Event:155	Relationship:2398	adjacent
Aop:397	Event:1879	Event:185	Relationship:2399	non-adjacent
Aop:397	Event:155	Event:185	Relationship:164	adjacent
Aop:398	Event:1880	Event:1881	Relationship:2401	adjacent	1
Aop:399	Event:1884	Event:1885	Relationship:2402	adjacent	2	3
Aop:399	Event:1885	Event:1886	Relationship:2403	adjacent	2	3
Aop:399	Event:1886	Event:1821	Relationship:2404	adjacent	2	3
Aop:399	Event:1821	Event:1878	Relationship:2405	adjacent	2	3
Aop:399	Event:1878	Event:1643	Relationship:2377	adjacent
Aop:399	Event:1643	Event:351	Relationship:2375	adjacent
Aop:399	Event:351	Event:360	Relationship:2013	adjacent	1	1
Aop:405	Event:12	Event:10	Relationship:11	adjacent	1	2
Aop:405	Event:386	Event:402	Relationship:2411	non-adjacent	2	2
Aop:405	Event:10	Event:39	Relationship:456	adjacent	1	3
Aop:405	Event:39	Event:402	Relationship:2412	non-adjacent	2	2
Aop:405	Event:39	Event:386	Relationship:2410	adjacent	2	2
Aop:406	Event:1739	Event:1738	Relationship:2056	adjacent
Aop:406	Event:1738	Event:1847	Relationship:2310	adjacent
Aop:406	Event:1847	Event:1869	Relationship:2358	adjacent
Aop:406	Event:1869	Event:1895	Relationship:2413	adjacent
Aop:406	Event:1895	Event:1868	Relationship:2414	adjacent
