# Supplementary material for: Development of a data-driven approach to Adverse Outcome Pathway network generation: a case study on the EATS-modalities
Source: Front Toxicol. 2023 May 9;5:1183824. doi: 10.3389/ftox.2023.1183824 (PMC10203404; doi:10.3389/ftox.2023.1183824)
Supplement: Supplementary file 4 [file Table1.XLSX]

## Sheet: Search Terms
Search term used in the AOPWiki	Specific for non-mammal?	Comment
Accessory sex organ
Adrenal
androgen
anogenital distance
aromatase
balanopreputial
cervix
coagulating gland
colloid area
Cowper's gland
CYP19a1b	fish
development	amphibian	not included in second search, too unspecific
Endometrial epithelium		changed in second search: endometrial
Epididymis
estrogen
follicular cell		added in second search: follicle
FSH
genital
Glans penis
gonad	fish
HDL
hindlimb	amphibian
LABC
LDL
Levator ani/bulbocavernosus muscle complex
LH
Liver		excluded in second search, too unspecific
mammary
metamorphosis	amphibian
nipple
oestradiol		added in second search: estradiol
oestrus		added in second search: estrus
ovary		added in second search: ovarian
oviduct
Prostate
reproductive duct	amphibian
secondary sex characteristics	fish
Seminal vesicles
sex ratio	fish
sperm
SSC	fish
steroidogenesis
T3
T4
Testis
Testosterone
THbZIP	amphibian
thyroid
TSH
Uterus
Vagina
vaginal		excluded in second search, redundant

## Sheet: ED GD parameters
TABLE 13 - IN VIVO MECHANISTIC PARAMETERS (mammals)			TABLE 14 – EATS-MEDIATED PARAMETERS (mammals)			TABLE 15 - IN VIVO PARAMETERS (fish)			TABLE 16 - IN VIVO PARAMETERS (amphibians)			TABLE 17 - IN VIVO PARAMETERS (birds)
Follicle stimulating hormone (FSH) level			Age at first oestrus			In vivo mechanistic			In vivo mechanistic			In vivo mechanistic
Luteinising hormone (LH) level			Age at balanopreputial separation			Vitellogenin (VTG) in females			Plasma level of VTG			Oestradiol levels
Oestradiol level			Age at vaginal opening			Vitellogenin (VTG) in males			EATS-mediated			testosterone levels
T3 and/or T4 level			Oestrus cyclicity			EATS-mediated			Developmental stage			thyroid hormone levels
Testosterone level			HDL/LDL ratio			Male SSC in females			Hindlimb length			EATS-mediated
Thyroid stimulating hormone (TSH) level			Coagulating gland weight			Male SSC in males			Thyroid histopathology (amphibian)			Histopathology (thyroid gland, gonad)
Adrenals weight			Cowper’s gland weight			Specific gonad histopathology			Gonad(e), reproductive ducts histopathology			Phenotypic and genotypic sex ratio
Cowper’s glands weight			Epididymis weight			Sex ratio (female biased)			Sex ratio (phenotypic, genetic gonad histology)
Epididymis weight			Glans penis weight			Sex ratio (male biased)			Time to metamorphosis (NF stage 62)
Glans penis weight			Locally Advanced Breast Cancer (LABC) weight			Transcriptional activity of cyp19a1b			Transcriptional activity of THbZIP
Liver weight			Liver weight
Locally Advanced Breast Cancer (LABC) weight			Ovary weight
Prostate weight			Prostate weight
Seminal vesicles weight			Seminal vesicles weight
Testis weight			Testis weight
Uterus weight			Thyroid weight
Keratinisation and cornification of vagina			Uterus weight
Proliferation of endometrial epithelium			Accessory sex organs histopathology
Uterus histopathology			Cervix histopathology
Vaginal opening			Coagulating gland histopathology
			Colloid area (thyroid histopathology)
			Epididymis histopathology
			Follicular cell height (thyroid histopathology)
			Mammary gland histopathology (male)
			Mammary gland histopathology (female)
			Ovary histopathology
			Oviduct histopathology
			Prostate histopathology (with seminal vesicles and coagulating glands)
			Seminal vesicles histopathology
			Sperm morphology
			Testis histopathology
			Thyroid histopathology
			Uterus histopathology
			Vagina histopathology
			Anogenital distance
			Genital abnormalities
			Nipple development
			Sperm motility
			Sperm numbers
			Vaginal smears
